# Supplementary material for: Phosphorylation of ELYS promotes its interaction with VAPB at decondensing chromosomes during mitosis
Source: EMBO Rep. 2024 Apr 11;25(5):18. doi: 10.1038/s44319-024-00125-6 (PMC11094025; doi:10.1038/s44319-024-00125-6)
Supplement: Supplementary file 2 — Dataset EV1 [file 44319_2024_125_MOESM2_ESM.xlsx]

## Sheet: DIA-MS_GST ctrl vs GST-MSP_asyn
DIA-MS of GST-control vs GST-MSP from asynchronous HeLa cell lysates
Columns
-log Student's T-test p-value:			-log10 values from two sample Student's T-test p-value of upregulated proteins
Students's T-test difference: log2 of Student's T-test difference between two samples of upregulated proteins

## Sheet: GST-ctrl vs GST-MSP
DIA-MS of GST-control vs GST-MSP from asynchronous HeLa cell lysates
ProteinGroups	Genes	ProteinDescriptions	Student's T-test Significant GST ASYN MSP_GST ASYN CTRL	-Log Student's T-test p-value GST ASYN MSP_GST ASYN CTRL	Student's T-test Difference GST ASYN MSP_GST ASYN CTRL
A0A7I2YQE9;B7Z2R7;Q5T8D3-3	ACBD5	Acyl-CoA-binding domain-containing protein 5;Acyl-CoA-binding domain-containing protein 5;Isoform 3 of Acyl-CoA-binding domain-containing protein 5	+	15.9692	6.97403
E9PLH0	OSBPL9	Oxysterol binding protein like 9 (Fragment)	+	18.3915	6.1816
O95292	VAPB	Vesicle-associated membrane protein-associated protein B/C	+	13.7249	5.99876
Q13825	AUH	Methylglutaconyl-CoA hydratase, mitochondrial	+	18.5571	5.59195
P22059	OSBP	Oxysterol-binding protein 1	+	20.2819	5.30346
Q9H4L5	OSBPL3	Oxysterol-binding protein-related protein 3	+	14.7316	4.97652
Q16630-2	CPSF6	Isoform 2 of Cleavage and polyadenylation specificity factor subunit 6	+	15.3316	4.91977
O43809	NUDT21	Cleavage and polyadenylation specificity factor subunit 5	+	16.9777	4.89444
Q9H089	LSG1	Large subunit GTPase 1 homolog	+	16.784	4.88751
A0A7I2V347;A0A7I2V560	ACBD5	Acyl-CoA-binding domain-containing protein 5	+	13.1706	4.85277
Q96SU4;Q96SU4-2	OSBPL9	Oxysterol-binding protein-related protein 9;Isoform 2 of Oxysterol-binding protein-related protein 9	+	19.2106	4.37406
O00562;O00562-2	PITPNM1	Membrane-associated phosphatidylinositol transfer protein 1;Isoform 2 of Membrane-associated phosphatidylinositol transfer protein 1	+	14.462	4.365
Q9BXB4	OSBPL11	Oxysterol-binding protein-related protein 11	+	17.9302	4.19827
Q5JSH3	WDR44	WD repeat-containing protein 44	+	19.8706	4.18051
E5RGY3;Q5T397;Q5T398	EXO1	Exonuclease 1 (Fragment)	+	8.87139	4.16413
Q9NZN5-2	ARHGEF12	Isoform 2 of Rho guanine nucleotide exchange factor 12	+	6.52793	4.0993
E5RI39	CCNC	Cyclin C (Fragment)	+	12.5635	4.00094
Q9BZF3	OSBPL6	Oxysterol-binding protein-related protein 6	+	14.9243	3.99
Q9NZN5	ARHGEF12	Rho guanine nucleotide exchange factor 12	+	17.5015	3.96822
Q9H4L5-2	OSBPL3	Isoform 1b of Oxysterol-binding protein-related protein 3	+	13.6348	3.90514
Q86WR0;Q86WR0-2	CCDC25	Coiled-coil domain-containing protein 25;Isoform 2 of Coiled-coil domain-containing protein 25	+	4.72114	3.9028
H0YA90;Q7Z6J0;Q7Z6J0-3	SH3RF1	SH3 domain containing ring finger 1 (Fragment);E3 ubiquitin-protein ligase SH3RF1;Isoform 2 of E3 ubiquitin-protein ligase SH3RF1	+	4.6802	3.87242
A0A8I5KRK1;A0A8I5KYQ0;A0A8I5KZB3;Q9H2M9	RAB3GAP2	RAB3 GTPase activating non-catalytic protein subunit 2;RAB3 GTPase activating non-catalytic protein subunit 2;RAB3 GTPase activating non-catalytic protein subunit 2;Rab3 GTPase-activating protein non-catalytic subunit	+	20.721	3.75874
Q9BXW6	OSBPL1A	Oxysterol-binding protein-related protein 1	+	16.5915	3.72486
O14579	COPE	Coatomer subunit epsilon	+	15.8161	3.67874
Q03701	CEBPZ	CCAAT/enhancer-binding protein zeta	+	12.5368	3.60895
Q9H1P3;Q9H1P3-2	OSBPL2	Oxysterol-binding protein-related protein 2;Isoform 2 of Oxysterol-binding protein-related protein 2	+	17.7519	3.60577
O00308	WWP2	NEDD4-like E3 ubiquitin-protein ligase WWP2	+	17.4279	3.44722
O75718	CRTAP	Cartilage-associated protein	+	11.3683	3.4081
Q9BXB5	OSBPL10	Oxysterol-binding protein-related protein 10	+	19.3797	3.3859
P51116	FXR2	RNA-binding protein FXR2	+	3.85848	3.35491
Q6ZN50;Q969R2;Q969R2-2;Q969R2-3;Q969R2-6	OSBP2	Oxysterol-binding protein;Oxysterol-binding protein 2;Isoform 2 of Oxysterol-binding protein 2;Isoform 3 of Oxysterol-binding protein 2;Isoform 6 of Oxysterol-binding protein 2	+	12.8888	3.30553
P48634	PRRC2A	Protein PRRC2A	+	1.21107	3.25177
Q15042	RAB3GAP1	Rab3 GTPase-activating protein catalytic subunit	+	17.1015	3.25096
O75410;O75410-2;O75410-9	TACC1	Transforming acidic coiled-coil-containing protein 1;Isoform 2 of Transforming acidic coiled-coil-containing protein 1;Isoform 9 of Transforming acidic coiled-coil-containing protein 1	+	15.3676	3.22347
P04201	MAS1	Proto-oncogene Mas	+	2.10773	3.1515
Q8N684;Q8N684-2;Q8N684-3	CPSF7	Cleavage and polyadenylation specificity factor subunit 7;Isoform 2 of Cleavage and polyadenylation specificity factor subunit 7;Isoform 3 of Cleavage and polyadenylation specificity factor subunit 7	+	6.1218	3.13263
O15234	CASC3	Protein CASC3	+	13.347	3.12487
P31321	PRKAR1B	cAMP-dependent protein kinase type I-beta regulatory subunit	+	13.0039	3.11018
A0A804HJ87;Q9H4I0	RAD21L1	RAD21 cohesin complex component like 1;Double-strand-break repair protein rad21-like protein 1	+	6.23698	3.06699
P61326	MAGOH	Protein mago nashi homolog	+	3.54246	3.03731
O95985;O95985-2;O95985-3	TOP3B	DNA topoisomerase 3-beta-1;Isoform 2 of DNA topoisomerase 3-beta-1;Isoform 3 of DNA topoisomerase 3-beta-1	+	9.41376	3
Q9UNN5	FAF1	FAS-associated factor 1	+	6.98123	2.97804
Q9UK99	FBXO3	F-box only protein 3	+	10.5393	2.91757
Q9NV58;Q9NV58-2;Q9NV58-3	RNF19A	E3 ubiquitin-protein ligase RNF19A;Isoform 2 of E3 ubiquitin-protein ligase RNF19A;Isoform 3 of E3 ubiquitin-protein ligase RNF19A	+	7.98995	2.897
A6ND36	FAM83G	Protein FAM83G	+	13.6999	2.8919
A0A994J3I9;A0A994J438;A0A994J464;A0A994J469;A0A994J474;A0A994J6E0	FIP1L1	Pre-mRNA 3'-end-processing factor FIP1	+	7.34113	2.88491
Q9Y520;Q9Y520-5;Q9Y520-7	PRRC2C	Protein PRRC2C;Isoform 5 of Protein PRRC2C;Isoform 7 of Protein PRRC2C	+	10.8792	2.8716
Q9H7E2-3	TDRD3	Isoform 3 of Tudor domain-containing protein 3	+	9.81762	2.86954
Q99614	TTC1	Tetratricopeptide repeat protein 1	+	12.4085	2.8448
Q8N9B5;Q8N9B5-2	JMY	Junction-mediating and -regulatory protein;Isoform 2 of Junction-mediating and -regulatory protein	+	9.93647	2.75926
E7EPN9;Q9Y520-4	PRRC2C	Proline rich coiled-coil 2C;Isoform 4 of Protein PRRC2C	+	3.96438	2.75544
Q32P28	P3H1	Prolyl 3-hydroxylase 1	+	7.01197	2.70648
P10644	PRKAR1A	cAMP-dependent protein kinase type I-alpha regulatory subunit	+	11.5613	2.70195
P20908	COL5A1	Collagen alpha-1(V) chain	+	12.3155	2.65564
Q7L4E1	MIGA2	Mitoguardin 2	+	12.6878	2.61594
P62995	TRA2B	Transformer-2 protein homolog beta	+	12.806	2.60916
H0Y938;H0YAC7;P35606;P35606-2	COPB2	Coatomer subunit beta';Coatomer subunit beta';Coatomer subunit beta';Isoform 2 of Coatomer subunit beta'	+	8.81434	2.58826
Q9BWL3	C1orf43	Protein C1orf43	+	7.57579	2.57635
C9J600;Q5T670;Q7L590;Q7L590-2	MCM10	Minichromosome maintenance 10 replication initiation factor (Fragment);Protein MCM10 homolog;Protein MCM10 homolog;Isoform 2 of Protein MCM10 homolog	+	2.61506	2.54064
Q96TC7	RMDN3	Regulator of microtubule dynamics protein 3	+	11.2156	2.53055
B1AVT0;P49760;P49760-3	CLK2	CDC like kinase 2;Dual specificity protein kinase CLK2;Isoform 3 of Dual specificity protein kinase CLK2	+	10.2202	2.5251
Q9H4B7	TUBB1	Tubulin beta-1 chain	+	5.81976	2.50632
Q12774	ARHGEF5	Rho guanine nucleotide exchange factor 5	+	12.1997	2.50352
Q14693;Q14693-2	LPIN1	Phosphatidate phosphatase LPIN1;Isoform 2 of Phosphatidate phosphatase LPIN1	+	11.9553	2.49775
H0Y858		Uncharacterized protein (Fragment)	+	2.62804	2.4966
Q9Y5S9	RBM8A	RNA-binding protein 8A	+	9.69062	2.48819
Q9UKA4	AKAP11	A-kinase anchor protein 11	+	14.0362	2.46434
Q9BZ71;Q9BZ71-3	PITPNM3	Membrane-associated phosphatidylinositol transfer protein 3;Isoform 3 of Membrane-associated phosphatidylinositol transfer protein 3	+	10.8093	2.45397
Q9BZ72	PITPNM2	Membrane-associated phosphatidylinositol transfer protein 2	+	8.33912	2.44724
Q709C8;Q709C8-3	VPS13C	Intermembrane lipid transfer protein VPS13C;Isoform 3 of Intermembrane lipid transfer protein VPS13C	+	12.185	2.37125
Q10570	CPSF1	Cleavage and polyadenylation specificity factor subunit 1	+	7.42545	2.33332
Q9P2I0	CPSF2	Cleavage and polyadenylation specificity factor subunit 2	+	6.27257	2.31364
O75494;O75494-2;O75494-3;O75494-4;O75494-5;O75494-6;Q5JRI1	SRSF10	Serine/arginine-rich splicing factor 10;Isoform 2 of Serine/arginine-rich splicing factor 10;Isoform 3 of Serine/arginine-rich splicing factor 10;Isoform 4 of Serine/arginine-rich splicing factor 10;Isoform 5 of Serine/arginine-rich splicing factor 10;Isoform 6 of Serine/arginine-rich splicing factor 10;Serine and arginine rich splicing factor 10	+	7.96749	2.29924
F8WCX2;Q8N1G0;Q8N1G0-2	ZNF687	Zinc finger protein 687;Zinc finger protein 687;Isoform 2 of Zinc finger protein 687	+	8.62172	2.29411
F8W038;Q8IXM2;Q8IXM2-2;Q8IXM2-3	C17orf49;BAP18;BAP18;BAP18	Chromosome 17 open reading frame 49;Chromatin complexes subunit BAP18;Isoform 2 of Chromatin complexes subunit BAP18;Isoform 3 of Chromatin complexes subunit BAP18	+	2.3231	2.28866
A0A8V8TQ67;Q7Z3K3;Q7Z3K3-2;Q7Z3K3-3;Q7Z3K3-5;Q7Z3K3-6;Q7Z3K3-7	POGZ	Pogo transposable element derived with ZNF domain;Pogo transposable element with ZNF domain;Isoform 2 of Pogo transposable element with ZNF domain;Isoform 3 of Pogo transposable element with ZNF domain;Isoform 5 of Pogo transposable element with ZNF domain;Isoform 6 of Pogo transposable element with ZNF domain;Isoform 7 of Pogo transposable element with ZNF domain	+	11.0495	2.26766
Q06787;Q06787-3	FMR1	Fragile X messenger ribonucleoprotein 1;Isoform 2 of Fragile X messenger ribonucleoprotein 1	+	5.15403	2.25066
O95639	CPSF4	Cleavage and polyadenylation specificity factor subunit 4	+	6.11872	2.24988
Q96A72	MAGOHB	Protein mago nashi homolog 2	+	10.351	2.24931
O95271	TNKS	Poly [ADP-ribose] polymerase tankyrase-1	+	7.8284	2.246
P53621;P53621-2	COPA	Coatomer subunit alpha;Isoform 2 of Coatomer subunit alpha	+	11.4015	2.24575
Q96RF0-2	SNX18	Isoform 2 of Sorting nexin-18	+	4.51429	2.24486
A0A994J7P9	FXR2	FMR1 autosomal homolog 2	+	4.7458	2.22522
P62495	ETF1	Eukaryotic peptide chain release factor subunit 1	+	4.64083	2.19429
Q9BZI7;Q9BZI7-2	UPF3B	Regulator of nonsense transcripts 3B;Isoform 2 of Regulator of nonsense transcripts 3B	+	5.27329	2.18952
Q13595	TRA2A	Transformer-2 protein homolog alpha	+	9.10904	2.18115
H0YKC2;Q8WXD2-2	SCG3	Secretogranin-3 (Fragment);Isoform 2 of Secretogranin-3	+	12.5249	2.17031
S4R3H4	ACIN1	Apoptotic chromatin condensation inducer 1	+	7.54189	2.14086
Q9H2D6;Q9H2D6-2;Q9H2D6-3	TRIOBP	TRIO and F-actin-binding protein;Isoform 3 of TRIO and F-actin-binding protein;Isoform 4 of TRIO and F-actin-binding protein	+	13.2138	2.14062
A0A8I5KT56	FMR1	Fragile X messenger ribonucleoprotein 1	+	5.08139	2.13939
O00268	TAF4	Transcription initiation factor TFIID subunit 4	+	7.9673	2.13777
O94888	UBXN7	UBX domain-containing protein 7	+	4.96615	2.12972
Q9H2G4	TSPYL2	Testis-specific Y-encoded-like protein 2	+	9.79523	2.1241
Q9H6E5	TUT1	Speckle targeted PIP5K1A-regulated poly(A) polymerase	+	4.49348	2.11118
P05546	SERPIND1	Heparin cofactor 2	+	2.4004	2.09633
J3QR07	YTHDC1	YTH domain-containing family protein	+	3.47964	2.08999
Q9HCK1	ZDBF2	DBF4-type zinc finger-containing protein 2	+	9.42092	2.08137
K7ESM3	LGALS3BP	Galectin 3 binding protein (Fragment)	+	2.157	2.06329
Q15772;Q15772-1	SPEG	Striated muscle preferentially expressed protein kinase;Isoform 1 of Striated muscle preferentially expressed protein kinase	+	8.4731	2.0578
A0A0B4J1Z1;C9JAB2;Q16629;Q16629-2;Q16629-3;Q16629-4	SRSF7	Serine and arginine rich splicing factor 7;Serine and arginine rich splicing factor 7;Serine/arginine-rich splicing factor 7;Isoform 2 of Serine/arginine-rich splicing factor 7;Isoform 3 of Serine/arginine-rich splicing factor 7;Isoform 4 of Serine/arginine-rich splicing factor 7	+	8.34987	2.05079
A0A8V8TMQ1	FXR1	RNA-binding protein FXR1	+	3.93857	2.04835
A0A0A0MRX1;Q12926;Q12926-2	ELAVL2	ELAV-like protein;ELAV-like protein 2;Isoform 2 of ELAV-like protein 2	+	3.52215	2.03501
Q6Y8G5;Q9UJQ4;Q9UJQ4-2	SALL4	SALL4C;Sal-like protein 4;Isoform SALL4B of Sal-like protein 4	+	4.55848	1.97758
Q9C0J8	WDR33	pre-mRNA 3' end processing protein WDR33	+	5.08225	1.95459
Q12860;Q12860-2;Q12860-3	CNTN1	Contactin-1;Isoform 2 of Contactin-1;Isoform 3 of Contactin-1	+	2.25366	1.95052
Q9ULU4-11;Q9ULU4-19;Q9ULU4-7	ZMYND8	Isoform 11 of MYND-type zinc finger-containing chromatin reader ZMYND8;Isoform 19 of MYND-type zinc finger-containing chromatin reader ZMYND8;Isoform 7 of MYND-type zinc finger-containing chromatin reader ZMYND8	+	2.22504	1.94337
Q12996	CSTF3	Cleavage stimulation factor subunit 3	+	3.43868	1.94235
P11940	PABPC1	Polyadenylate-binding protein 1	+	6.33388	1.93719
Q96RL7;Q96RL7-2;Q96RL7-3;Q96RL7-4	VPS13A	Intermembrane lipid transfer protein VPS13A;Isoform 2 of Intermembrane lipid transfer protein VPS13A;Isoform 3 of Intermembrane lipid transfer protein VPS13A;Isoform 4 of Intermembrane lipid transfer protein VPS13A	+	13.3282	1.92371
B0QZ35;E9PC49;Q96EB6	SIRT1	Sirtuin 1;Sirtuin 1;NAD-dependent protein deacetylase sirtuin-1	+	6.27722	1.91947
Q05048	CSTF1	Cleavage stimulation factor subunit 1	+	2.98108	1.91295
Q969Z4	RELT	Tumor necrosis factor receptor superfamily member 19L	+	1.89784	1.9075
H7BXG6;M0R167;Q9H0D2;Q9H0D2-2	ZNF541	Zinc finger protein 541 (Fragment);Zinc finger protein 541 (Fragment);Zinc finger protein 541;Isoform 2 of Zinc finger protein 541	+	5.33507	1.88262
D6RJF2	PAIP1	Poly(A) binding protein interacting protein 1 (Fragment)	+	1.35297	1.87478
Q9HAV7	GRPEL1	GrpE protein homolog 1, mitochondrial	+	4.37848	1.86937
Q9HAU5	UPF2	Regulator of nonsense transcripts 2	+	4.83912	1.85655
A0A3B3ITJ4	HNRNPL	Heterogeneous nuclear ribonucleoprotein L	+	2.17556	1.84316
P49674	CSNK1E	Casein kinase I isoform epsilon	+	2.5839	1.83553
P43681	CHRNA4	Neuronal acetylcholine receptor subunit alpha-4	+	2.2264	1.82898
A0A2R8Y7Q1;E7ETD6;E9PE19;Q12830;Q12830-2;Q12830-4	BPTF	Bromodomain PHD finger transcription factor (Fragment);Bromodomain PHD finger transcription factor (Fragment);Bromodomain PHD finger transcription factor (Fragment);Nucleosome-remodeling factor subunit BPTF;Isoform 2 of Nucleosome-remodeling factor subunit BPTF;Isoform 4 of Nucleosome-remodeling factor subunit BPTF	+	12.9474	1.82381
Q9NS23;Q9NS23-2;Q9NS23-3;Q9NS23-4;Q9NS23-5	RASSF1	Ras association domain-containing protein 1;Isoform A of Ras association domain-containing protein 1;Isoform B of Ras association domain-containing protein 1;Isoform C of Ras association domain-containing protein 1;Isoform E of Ras association domain-containing protein 1	+	8.41207	1.81956
Q13242	SRSF9	Serine/arginine-rich splicing factor 9	+	6.46284	1.81632
A0A8I5KQQ6;A0A8I5KRU1;C9J088;C9JTY6;J3KR72;P49848;P49848-3;P49848-4	TAF6	TATA-box binding protein associated factor 6;TATA-box binding protein associated factor 6;TATA-box binding protein associated factor 6;TATA-box binding protein associated factor 6;Transcription initiation factor TFIID subunit 6;Transcription initiation factor TFIID subunit 6;Isoform 3 of Transcription initiation factor TFIID subunit 6;Isoform 4 of Transcription initiation factor TFIID subunit 6	+	7.30402	1.81388
Q69YN4	VIRMA	Protein virilizer homolog	+	4.33351	1.80726
Q9Y6R9;Q9Y6R9-2	CCDC61	Centrosomal protein CCDC61;Isoform 2 of Centrosomal protein CCDC61	+	2.66651	1.80668
Q75N03;Q75N03-2	CBLL1	E3 ubiquitin-protein ligase Hakai;Isoform 2 of E3 ubiquitin-protein ligase Hakai	+	3.80675	1.80433
A0A590UJ43;P48729;U3KPX3	CSNK1A1	Casein kinase 1 alpha 1;Casein kinase I isoform alpha;Casein kinase 1 alpha 1	+	6.30771	1.79803
H3BUF6	ATXN2L	Ataxin 2 like	+	1.38122	1.79454
J3KTL2;Q07955	SRSF1	Serine/arginine-rich splicing factor 1	+	6.05666	1.79281
Q92610	ZNF592	Zinc finger protein 592	+	5.07974	1.79194
Q92900;Q92900-2	UPF1	Regulator of nonsense transcripts 1;Isoform 2 of Regulator of nonsense transcripts 1	+	4.67276	1.79064
Q15542	TAF5	Transcription initiation factor TFIID subunit 5	+	7.8393	1.78722
A0A087WXP2;A0A8I5KYE6;A0A8J8YL86;B4DHW2;C9JWJ8;K7EJB0;K7EKH0;K7EN08;K7ESG9;Q14938;Q14938-2;Q14938-3;Q14938-5	NFIX	Nuclear factor 1;Nuclear factor 1 (Fragment);Nuclear factor 1;Nuclear factor 1;Nuclear factor 1;CCAAT-box-binding transcription factor (Fragment);CCAAT-box-binding transcription factor (Fragment);Nuclear factor 1;CCAAT-box-binding transcription factor (Fragment);Nuclear factor 1 X-type;Isoform 2 of Nuclear factor 1 X-type;Isoform 3 of Nuclear factor 1 X-type;Isoform 5 of Nuclear factor 1 X-type	+	2.11067	1.78686
Q13310-3	PABPC4	Isoform 3 of Polyadenylate-binding protein 4	+	6.20982	1.7798
Q7Z417	NUFIP2	FMR1-interacting protein NUFIP2	+	2.7723	1.77742
Q9ULU4-12;Q9ULU4-14;Q9ULU4-21	ZMYND8	Isoform 12 of MYND-type zinc finger-containing chromatin reader ZMYND8;Isoform 14 of MYND-type zinc finger-containing chromatin reader ZMYND8;Isoform 21 of MYND-type zinc finger-containing chromatin reader ZMYND8	+	13.2147	1.74995
A0A499FI31	SART3	Spliceosome associated factor 3, U4/U6 recycling protein	+	5.973	1.74675
P38919	EIF4A3	Eukaryotic initiation factor 4A-III	+	3.84677	1.74517
A0A494C1N2;Q9BXL6	CARD14	Caspase recruitment domain family member 14;Caspase recruitment domain-containing protein 14	+	9.72972	1.73387
A0A087WWP4;Q96T37	RBM15	RNA binding motif protein 15;RNA-binding protein 15	+	5.08005	1.73081
O15116	LSM1	U6 snRNA-associated Sm-like protein LSm1	+	7.24526	1.73003
Q15007	WTAP	Pre-mRNA-splicing regulator WTAP	+	4.8433	1.72327
A0A8V8TL59;P17612;P17612-2	PRKACA	cAMP-dependent protein kinase;cAMP-dependent protein kinase catalytic subunit alpha;Isoform 2 of cAMP-dependent protein kinase catalytic subunit alpha	+	8.12393	1.69449
Q5T8P6-2	RBM26	Isoform 2 of RNA-binding protein 26	+	3.31929	1.69388
Q53G59;Q53G59-2	KLHL12	Kelch-like protein 12;Isoform 2 of Kelch-like protein 12	+	7.76467	1.69082
Q96SU4-3	OSBPL9	Isoform 3 of Oxysterol-binding protein-related protein 9	+	2.91264	1.68608
A0A7I2V4I5;Q5T200	ZC3H13	Zinc finger CCCH-type containing 13;Zinc finger CCCH domain-containing protein 13	+	4.70004	1.68021
F8W7C6	RPL10	Ribosomal protein L10	+	1.92787	1.66899
A0A804HLG9;A0A8I5KTB6;A0A8I5KU09;A0A8I5KYW6;A0A8I5QKX2;Q16514;Q16514-2	TAF12	Transcription initiation factor TFIID subunit 12;Transcription initiation factor TFIID subunit 12;Transcription initiation factor TFIID subunit 12;Transcription initiation factor TFIID subunit 12;Transcription initiation factor TFIID subunit 12;Transcription initiation factor TFIID subunit 12;Isoform TAFII15 of Transcription initiation factor TFIID subunit 12	+	3.4317	1.65931
A0A0A0MSD2;A0A0C4DFM4;C9JGB2;H7C2J3;Q96LZ7;Q96LZ7-2;Q96LZ7-3;Q96LZ7-4	RMDN2	Regulator of microtubule dynamics 2;Family with sequence similarity 82, member A, isoform CRA_a;Regulator of microtubule dynamics 2 (Fragment);Regulator of microtubule dynamics 2 (Fragment);Regulator of microtubule dynamics protein 2;Isoform 2 of Regulator of microtubule dynamics protein 2;Isoform 3 of Regulator of microtubule dynamics protein 2;Isoform 4 of Regulator of microtubule dynamics prot…	+	8.95318	1.65633
Q8WWM7	ATXN2L	Ataxin-2-like protein	+	2.9032	1.64743
H3BMM9;H3BTC0;H3BV80;Q15287;Q15287-2;Q15287-3	RNPS1	RNA-binding protein with serine-rich domain 1 (Fragment);RNA-binding protein with serine-rich domain 1 (Fragment);RNA-binding protein with serine-rich domain 1;RNA-binding protein with serine-rich domain 1;Isoform 2 of RNA-binding protein with serine-rich domain 1;Isoform 3 of RNA-binding protein with serine-rich domain 1	+	4.78829	1.64249
A0A087X0H9	RBM26	RNA binding motif protein 26	+	2.06478	1.63916
Q8WYP5;Q8WYP5-2;Q8WYP5-3	AHCTF1	Protein ELYS;Isoform 2 of Protein ELYS;Isoform 3 of Protein ELYS	+	11.4354	1.63823
Q9H307	PNN	Pinin	+	4.93439	1.63768
A0A804F6T5;A0A804F729	PKM	Pyruvate kinase	+	2.75116	1.6336
Q5JR04;Q9HCE1	MOV10	RNA helicase;Helicase MOV-10	+	2.60667	1.62197
A0A8I5KWR6;A0A8Q3WL04;A0A8Q3WL49;H0Y465;J3KRT8;J3KSB5;J3QQN8;P21359;P21359-2;P21359-4;P21359-6	NF1	Neurofibromin 1;Neurofibromin 1;Neurofibromin 1 (Fragment);Neurofibromin 1 (Fragment);Neurofibromin 1 (Fragment);Neurofibromin 1 (Fragment);Neurofibromin 1 (Fragment);Neurofibromin;Isoform I of Neurofibromin;Isoform 4 of Neurofibromin;Isoform 6 of Neurofibromin	+	1.77552	1.61727
H9KVD1;H9KVD5;Q96QD9;Q96QD9-2;Q96QD9-4	FYTTD1	UAP56-interacting factor;UAP56-interacting factor (Fragment);UAP56-interacting factor;Isoform 2 of UAP56-interacting factor;Isoform 4 of UAP56-interacting factor	+	4.41688	1.61109
Q8WV41	SNX33	Sorting nexin-33	+	3.99413	1.60965
A0A2R8Y7Q9;A0A2R8YEK8;Q9Y5P4;Q9Y5P4-2;Q9Y5P4-3	CERT1	Ceramide transfer protein;Ceramide transfer protein;Ceramide transfer protein;Isoform 2 of Ceramide transfer protein;Isoform 3 of Ceramide transfer protein	+	3.80982	1.60332
Q9UMZ2	SYNRG	Synergin gamma	+	8.95469	1.59906
P22694;P22694-2;P22694-3;P22694-4;P22694-5;P22694-6;P22694-7;P22694-9	PRKACB	cAMP-dependent protein kinase catalytic subunit beta;Isoform 2 of cAMP-dependent protein kinase catalytic subunit beta;Isoform 3 of cAMP-dependent protein kinase catalytic subunit beta;Isoform 4 of cAMP-dependent protein kinase catalytic subunit beta;Isoform 5 of cAMP-dependent protein kinase catalytic subunit beta;Isoform 6 of cAMP-dependent protein kinase catalytic subunit beta;Isoform 7 of cAM…	+	9.53222	1.59487
K7ELG9;Q3MHD2;Q3MHD2-2	LSM12	LSM12 homolog;Protein LSM12;Isoform 2 of Protein LSM12	+	3.52908	1.58554
Q14151	SAFB2	Scaffold attachment factor B2	+	5.40139	1.56567
Q5VYS8	TUT7	Terminal uridylyltransferase 7	+	9.23554	1.56248
Q96A33	CCDC47	PAT complex subunit CCDC47	+	15.8241	1.5537
C9JH62;Q9NRM2	ZNF277	Zinc finger protein 277 (Fragment);Zinc finger protein 277	+	4.08566	1.55268
P18583;P18583-5;P18583-7;P18583-9	SON	Protein SON;Isoform D of Protein SON;Isoform G of Protein SON;Isoform I of Protein SON	+	4.4596	1.55018
O00425	IGF2BP3	Insulin-like growth factor 2 mRNA-binding protein 3	+	3.69222	1.54074
Q15717;Q15717-2	ELAVL1	ELAV-like protein 1;Isoform 2 of ELAV-like protein 1	+	3.64019	1.53794
Q9Y2S7	POLDIP2	Polymerase delta-interacting protein 2	+	6.4936	1.53775
O95758;O95758-1;O95758-2;O95758-4;O95758-5;O95758-6	PTBP3	Polypyrimidine tract-binding protein 3;Isoform 1 of Polypyrimidine tract-binding protein 3;Isoform 2 of Polypyrimidine tract-binding protein 3;Isoform 4 of Polypyrimidine tract-binding protein 3;Isoform 5 of Polypyrimidine tract-binding protein 3;Isoform 6 of Polypyrimidine tract-binding protein 3	+	2.34304	1.52545
E7EPX0;E7EVJ4;Q9NUL3;Q9NUL3-2;Q9NUL3-3;Q9NUL3-7;Q9NUL3-8	STAU2	Double-stranded RNA-binding protein Staufen homolog 2;Double-stranded RNA-binding protein Staufen homolog 2;Double-stranded RNA-binding protein Staufen homolog 2;Isoform 2 of Double-stranded RNA-binding protein Staufen homolog 2;Isoform 3 of Double-stranded RNA-binding protein Staufen homolog 2;Isoform 7 of Double-stranded RNA-binding protein Staufen homolog 2;Isoform 8 of Double-stranded RNA-bin…	+	3.58556	1.5114
Q9BRL6;Q9BRL6-2	SRSF8	Serine/arginine-rich splicing factor 8;Isoform 2 of Serine/arginine-rich splicing factor 8	+	6.14635	1.51128
P48729-3	CSNK1A1	Isoform 3 of Casein kinase I isoform alpha	+	8.48863	1.50128
Q9UN81	L1RE1	LINE-1 retrotransposable element ORF1 protein	+	2.93125	1.50106
P04004	VTN	Vitronectin	+	5.36237	1.49988
A0A804HIC4;O60447;O60447-2	EVI5	Ecotropic viral integration site 5;Ecotropic viral integration site 5 protein homolog;Isoform 2 of Ecotropic viral integration site 5 protein homolog	+	7.82796	1.48617
Q6ZNA4;Q6ZNA4-2;Q6ZNA4-3;Q6ZNA4-4	RNF111	E3 ubiquitin-protein ligase Arkadia;Isoform 2 of E3 ubiquitin-protein ligase Arkadia;Isoform 3 of E3 ubiquitin-protein ligase Arkadia;Isoform 4 of E3 ubiquitin-protein ligase Arkadia	+	7.83869	1.4856
Q7Z6E9;Q7Z6E9-2	RBBP6	E3 ubiquitin-protein ligase RBBP6;Isoform 2 of E3 ubiquitin-protein ligase RBBP6	+	4.14833	1.47941
Q9H0M0;Q9H0M0-3;Q9H0M0-6	WWP1	NEDD4-like E3 ubiquitin-protein ligase WWP1;Isoform 3 of NEDD4-like E3 ubiquitin-protein ligase WWP1;Isoform 6 of NEDD4-like E3 ubiquitin-protein ligase WWP1	+	5.80673	1.47254
Q96MU7	YTHDC1	YTH domain-containing protein 1	+	6.07527	1.4678
B4DXD0;E7ENJ7;J3KQF4;Q2TAA8	TSNAXIP1	Translin associated factor X interacting protein 1;Translin associated factor X interacting protein 1;Translin associated factor X interacting protein 1 (Fragment);Translin-associated factor X-interacting protein 1	+	1.46632	1.46411
Q6PKG0	LARP1	La-related protein 1	+	5.06739	1.46321
P84103;P84103-2	SRSF3	Serine/arginine-rich splicing factor 3;Isoform 2 of Serine/arginine-rich splicing factor 3	+	4.83444	1.45355
Q9H0J9	PARP12	Protein mono-ADP-ribosyltransferase PARP12	+	3.68452	1.45195
K7EML3;Q9NUL5;Q9NUL5-2;Q9NUL5-3;Q9NUL5-4	SHFL	Shiftless antiviral inhibitor of ribosomal frameshifting (Fragment);Shiftless antiviral inhibitor of ribosomal frameshifting protein;Isoform 2 of Shiftless antiviral inhibitor of ribosomal frameshifting protein;Isoform 3 of Shiftless antiviral inhibitor of ribosomal frameshifting protein;Isoform 4 of Shiftless antiviral inhibitor of ribosomal frameshifting protein	+	3.66674	1.45163
D6RAC1	GFPT2	Glutamine-fructose-6-phosphate transaminase 2 (Fragment)	+	1.94523	1.44948
A0A8V8TNY3	FAM120A	Family with sequence similarity 120A	+	2.07231	1.44591
Q15545	TAF7	Transcription initiation factor TFIID subunit 7	+	4.1041	1.43828
Q86U42;Q86U42-2	PABPN1	Polyadenylate-binding protein 2;Isoform 2 of Polyadenylate-binding protein 2	+	3.60784	1.43801
Q14966-6	ZNF638	Isoform 6 of Zinc finger protein 638	+	1.69065	1.43705
Q5VTL8	PRPF38B	Pre-mRNA-splicing factor 38B	+	5.27462	1.43654
Q9H4L4	SENP3	Sentrin-specific protease 3	+	4.69866	1.43292
P38159	RBMX	RNA-binding motif protein, X chromosome	+	8.1291	1.41416
P52294	KPNA1	Importin subunit alpha-5	+	5.27722	1.4113
P82664	MRPS10	Small ribosomal subunit protein uS10m	+	3.05927	1.41098
A0A7I2V647	G3BP2	G3BP stress granule assembly factor 2	+	1.31681	1.41091
A0A087X0Q1;Q7Z739	YTHDF3	YTH domain-containing family protein;YTH domain-containing family protein 3	+	1.92618	1.40953
O43390-2	HNRNPR	Isoform 2 of Heterogeneous nuclear ribonucleoprotein R	+	1.42788	1.40481
Q8TAD8	SNIP1	Smad nuclear-interacting protein 1	+	2.61831	1.40432
Q9ULG6;Q9ULG6-2;Q9ULG6-5	CCPG1	Cell cycle progression protein 1;Isoform 2 of Cell cycle progression protein 1;Isoform 5 of Cell cycle progression protein 1	+	4.78269	1.39635
Q8IZL8	PELP1	Proline-, glutamic acid- and leucine-rich protein 1	+	4.84164	1.39379
Q9NZI8	IGF2BP1	Insulin-like growth factor 2 mRNA-binding protein 1	+	3.35011	1.39252
O43164;O43164-2	PJA2	E3 ubiquitin-protein ligase Praja-2;Isoform 2 of E3 ubiquitin-protein ligase Praja-2	+	4.48474	1.3885
O00257	CBX4	E3 SUMO-protein ligase CBX4	+	2.13676	1.38535
F8W930;Q9Y6M1;Q9Y6M1-1	IGF2BP2	Insulin like growth factor 2 mRNA binding protein 2;Insulin-like growth factor 2 mRNA-binding protein 2;Isoform 2 of Insulin-like growth factor 2 mRNA-binding protein 2	+	2.97934	1.37984
Q9UQ35	SRRM2	Serine/arginine repetitive matrix protein 2	+	4.59069	1.37533
G3XAG1;Q96ME7;Q96ME7-3	ZNF512	Zinc finger protein 512;Zinc finger protein 512;Isoform 3 of Zinc finger protein 512	+	4.48166	1.37187
Q53F19	NCBP3	Nuclear cap-binding protein subunit 3	+	3.53409	1.3706
P33240;P33240-2	CSTF2	Cleavage stimulation factor subunit 2;Isoform 2 of Cleavage stimulation factor subunit 2	+	2.98184	1.36939
Q96E39	RBMXL1	RNA binding motif protein, X-linked-like-1	+	6.24838	1.36472
Q8IVL5	P3H2	Prolyl 3-hydroxylase 2	+	5.58664	1.36383
Q9NUD5;Q9NUD5-2	ZCCHC3	Zinc finger CCHC domain-containing protein 3;Isoform 2 of Zinc finger CCHC domain-containing protein 3	+	2.21485	1.35646
Q9BWT3;Q9BWT3-2	PAPOLG	Poly(A) polymerase gamma;Isoform 2 of Poly(A) polymerase gamma	+	2.44747	1.35455
A0A0A6YYI3;A0A0B4J1V8;Q9NQ55;Q9NQ55-2;Q9NQ55-3	PPAN-P2RY11;PPAN-P2RY11;PPAN;PPAN;PPAN	Protein PPAN-P2RY11;HCG2039996;Suppressor of SWI4 1 homolog;Isoform 2 of Suppressor of SWI4 1 homolog;Isoform 3 of Suppressor of SWI4 1 homolog	+	3.8354	1.35412
A0A087WUK2;O14979	HNRNPDL	Heterogeneous nuclear ribonucleoprotein D like;Heterogeneous nuclear ribonucleoprotein D-like	+	2.28263	1.35002
J3QT09;Q9BQF6;Q9BQF6-2	SENP7	SUMO specific peptidase 7;Sentrin-specific protease 7;Isoform 2 of Sentrin-specific protease 7	+	1.8288	1.33783
Q96J02;Q96J02-2	ITCH	E3 ubiquitin-protein ligase Itchy homolog;Isoform 2 of E3 ubiquitin-protein ligase Itchy homolog	+	4.2965	1.33395
A0A0A0MRX8;A0A1B0GWI9;A0A1B0GWJ4;A0A2R8Y7V8;O00712;O00712-4;O00712-5;Q5VW26;Q5VW27;Q5VW30;U3KQE8	NFIB	Nuclear factor 1;Nuclear factor 1 (Fragment);Nuclear factor 1;Nuclear factor 1;Nuclear factor 1 B-type;Isoform 4 of Nuclear factor 1 B-type;Isoform 5 of Nuclear factor 1 B-type;Nuclear factor 1;Nuclear factor 1;Nuclear factor 1;Nuclear factor 1	+	2.72164	1.33367
Q9NZB2;Q9NZB2-6	FAM120A	Constitutive coactivator of PPAR-gamma-like protein 1;Isoform F of Constitutive coactivator of PPAR-gamma-like protein 1	+	3.17175	1.32916
Q09161	NCBP1	Nuclear cap-binding protein subunit 1	+	5.08577	1.32447
Q9C0B0	UNK	RING finger protein unkempt homolog	+	2.67258	1.31981
O60264	SMARCA5	SWI/SNF-related matrix-associated actin-dependent regulator of chromatin subfamily A member 5	+	7.65859	1.31036
Q00577	PURA	Transcriptional activator protein Pur-alpha	+	2.86719	1.30927
O00422-2	SAP18	Isoform 2 of Histone deacetylase complex subunit SAP18	+	4.73426	1.29738
P11387	TOP1	DNA topoisomerase 1	+	3.47873	1.28648
A0A6Q8PFC0;A0A6Q8PFE6;A0A7I2RVZ4;Q9UKA9;Q9UKA9-2	PTBP2	Polypyrimidine tract binding protein 2;Polypyrimidine tract binding protein 2;Polypyrimidine tract binding protein 2;Polypyrimidine tract-binding protein 2;Isoform 2 of Polypyrimidine tract-binding protein 2	+	1.87624	1.27452
P67809	YBX1	Y-box-binding protein 1	+	4.01152	1.27353
G3V167;Q9UGN5;Q9UGN5-2	PARP2	Poly [ADP-ribose] polymerase;Poly [ADP-ribose] polymerase 2;Isoform 2 of Poly [ADP-ribose] polymerase 2	+	2.89414	1.26974
Q5K651	SAMD9	Sterile alpha motif domain-containing protein 9	+	15.2609	1.26581
P26368;P26368-2	U2AF2	Splicing factor U2AF 65 kDa subunit;Isoform 2 of Splicing factor U2AF 65 kDa subunit	+	3.91691	1.26346
Q9UN86	G3BP2	Ras GTPase-activating protein-binding protein 2	+	1.70096	1.26197
Q8N999-3	RLIG1	Isoform 3 of RNA ligase 1	+	2.8578	1.26176
A0A0G2JMD5;O60809	PRAMEF33;PRAMEF10	PRAME family member 33;PRAME family member 10	+	2.33224	1.25634
P07910-2	HNRNPC	Isoform C1 of Heterogeneous nuclear ribonucleoproteins C1/C2	+	4.21537	1.2469
Q13188;Q13188-2	STK3	Serine/threonine-protein kinase 3;Isoform 2 of Serine/threonine-protein kinase 3	+	5.96967	1.24292
Q14596;Q14596-2	NBR1	Next to BRCA1 gene 1 protein;Isoform 2 of Next to BRCA1 gene 1 protein	+	3.04498	1.24153
Q9BYJ9	YTHDF1	YTH domain-containing family protein 1	+	3.62379	1.24059
P08621	SNRNP70	U1 small nuclear ribonucleoprotein 70 kDa	+	2.37791	1.24035
K7EK33;K7EQ55;Q96EP5	DAZAP1	DAZ associated protein 1;DAZ associated protein 1;DAZ-associated protein 1	+	2.1872	1.2328
Q5QPL9;Q9UKM9;Q9UKM9-2	RALY	RALY heterogeneous nuclear ribonucleoprotein (Fragment);RNA-binding protein Raly;Isoform 1 of RNA-binding protein Raly	+	4.29693	1.23197
Q9H0H5	RACGAP1	Rac GTPase-activating protein 1	+	1.7659	1.22672
Q8N3K9	CMYA5	Cardiomyopathy-associated protein 5	+	2.59141	1.22385
A0A7I2V2R3;A0A7I2V5D8;P51991	HNRNPA3	Heterogeneous nuclear ribonucleoprotein A3	+	3.17098	1.22214
P14866	HNRNPL	Heterogeneous nuclear ribonucleoprotein L	+	3.30244	1.21838
O95232	LUC7L3	Luc7-like protein 3	+	2.8937	1.21796
Q5BKZ1	ZNF326	DBIRD complex subunit ZNF326	+	6.05021	1.21398
Q92743	HTRA1	Serine protease HTRA1	+	5.18176	1.21304
A0A087WX23;Q86TG7-4	PEG10	Paternally expressed 10;Isoform 4 of Retrotransposon-derived protein PEG10	+	3.1348	1.21116
P01008	SERPINC1	Antithrombin-III	+	3.63713	1.21055
Q9H2D6-5	TRIOBP	Isoform 1 of TRIO and F-actin-binding protein	+	3.12787	1.20297
K7EL81	PPP1R12C	Protein phosphatase 1 regulatory subunit 12C (Fragment)	+	1.68446	1.20069
Q96SI9;Q96SI9-2	STRBP	Spermatid perinuclear RNA-binding protein;Isoform 2 of Spermatid perinuclear RNA-binding protein	+	2.00698	1.19606
P26599-1	PTBP1	Isoform 2 of Polypyrimidine tract-binding protein 1	+	2.05131	1.19054
Q8NI27	THOC2	THO complex subunit 2	+	3.62103	1.1881
Q86US8	SMG6	Telomerase-binding protein EST1A	+	2.95768	1.17686
Q9UKV3-5	ACIN1	Isoform 4 of Apoptotic chromatin condensation inducer in the nucleus	+	1.73983	1.16881
H3BMQ2;Q9UHA3	RSL24D1	Ribosomal L24 domain containing 1;Probable ribosome biogenesis protein RLP24	+	2.66309	1.16514
G5E953;Q13615;Q13615-2;Q13615-3	MTMR3	Phosphatidylinositol-3-phosphate phosphatase;Myotubularin-related protein 3;Isoform A of Myotubularin-related protein 3;Isoform C of Myotubularin-related protein 3	+	1.59191	1.16231
A0A0C4DGF8;A0A1B0GU48;A0A1B0GV09;Q9H9B1;Q9H9B1-3	EHMT1	Euchromatic histone lysine methyltransferase 1 (Fragment);Euchromatic histone lysine methyltransferase 1 (Fragment);Euchromatic histone lysine methyltransferase 1;Histone-lysine N-methyltransferase EHMT1;Isoform 3 of Histone-lysine N-methyltransferase EHMT1	+	3.01761	1.1618
Q96GA3	LTV1	Protein LTV1 homolog	+	7.76309	1.1593
A0A286YEX4;P08651;P08651-5;P08651-6	NFIC	Nuclear factor 1;Nuclear factor 1 C-type;Isoform 5 of Nuclear factor 1 C-type;Isoform 6 of Nuclear factor 1 C-type	+	4.08996	1.15847
Q9HCD5	NCOA5	Nuclear receptor coactivator 5	+	3.7128	1.15724
A0A1X7SBZ2;A0A5H1ZRQ2;Q92841	DDX17	RNA helicase;RNA helicase;Probable ATP-dependent RNA helicase DDX17	+	1.60604	1.15216
H3BNU8;Q1ED39	KNOP1	Lysine rich nucleolar protein 1;Lysine-rich nucleolar protein 1	+	2.09487	1.1492
Q7L2E3-2	DHX30	Isoform 2 of ATP-dependent RNA helicase DHX30	+	3.3626	1.14638
A0A2R8Y543;A0A2R8Y5A3;A0A2R8Y5C3;A0A2R8Y5Z1;A0A2R8Y750;A0A2R8Y7Z0;A0A2R8Y804;A0A2R8YCH5;B4DGU4;P35222	CTNNB1	Catenin beta 1;Catenin beta 1;Catenin beta 1;Catenin beta 1;Catenin beta 1;Catenin beta 1;Catenin beta 1;Catenin beta 1 (Fragment);Catenin beta 1;Catenin beta-1	+	3.77837	1.14378
P78356	PIP4K2B	Phosphatidylinositol 5-phosphate 4-kinase type-2 beta	+	2.47676	1.14349
Q2TBE0	CWF19L2	CWF19-like protein 2	+	4.3162	1.14033
Q9H0L4	CSTF2T	Cleavage stimulation factor subunit 2 tau variant	+	2.70535	1.13885
Q9BZL4	PPP1R12C	Protein phosphatase 1 regulatory subunit 12C	+	3.5489	1.13778
Q9BX63	BRIP1	Fanconi anemia group J protein	+	9.63489	1.13368
P18615;P18615-3	NELFE	Negative elongation factor E;Isoform 2 of Negative elongation factor E	+	1.9503	1.12761
A0A590UJK4;A0A590UJP7;A0A590UK01;A0A590UK80;Q13247;Q13247-3	SRSF6;SRSF6;SRSF6;;SRSF6;SRSF6	Serine and arginine rich splicing factor 6;Serine and arginine rich splicing factor 6;Serine and arginine rich splicing factor 6;RRM domain-containing protein (Fragment);Serine/arginine-rich splicing factor 6;Isoform SRP55-3 of Serine/arginine-rich splicing factor 6	+	2.60408	1.1269
A0A8I5KQU8;Q12962	TAF10	TATA-box binding protein associated factor 10 (Fragment);Transcription initiation factor TFIID subunit 10	+	2.2341	1.1153
A0A3B3IRS1;A0A3B3IS12;J3KQI1;Q6ZT89;Q6ZT89-2	SLC25A48	Solute carrier family 25 member 48;Solute carrier family 25 member 48;Solute carrier family 25 member 48;Solute carrier family 25 member 48;Isoform 2 of Solute carrier family 25 member 48	+	1.57691	1.10722
P02545-2	LMNA	Isoform C of Prelamin-A/C	+	2.90241	1.10655
Q86W42	THOC6	THO complex subunit 6 homolog	+	3.03857	1.10615
Q658Y4	FAM91A1	Protein FAM91A1	+	1.98497	1.10402
Q96RR1;Q96RR1-2	TWNK	Twinkle mtDNA helicase;Isoform 2 of Twinkle mtDNA helicase	+	3.99908	1.09325
O43390	HNRNPR	Heterogeneous nuclear ribonucleoprotein R	+	2.82768	1.09137
