# Supplementary material for: Phosphorylation of ELYS promotes its interaction with VAPB at decondensing chromosomes during mitosis
Source: EMBO Rep. 2024 Apr 11;25(5):18. doi: 10.1038/s44319-024-00125-6 (PMC11094025; doi:10.1038/s44319-024-00125-6)
Supplement: Supplementary file 3 — Dataset EV2 [file 44319_2024_125_MOESM3_ESM.xlsx]

## Sheet: DIA-MS_MSP Mito vs GST-MSP_asyn
DIA-MS of GST-MSP from mitotic lysates vs GST-MSP from asynchronous HeLa cell lysates
Columns
-log Student's T-test p-value:			-log10 values from two sample Student's T-test p-value of upregulated proteins
Students's T-test difference: log2 of Student's T-test difference between two samples of upregulated proteins

## Sheet: GST-MSP asyn vs GST-MSP Mitotic
DIA-MS of GST-MSP from asynchronous vs GST-MSP from mitotic HeLa cell lysates
ProteinGroups	Genes	ProteinDescriptions	Student's T-test Significant GST ASYN MSP_GST ASYN CTRL	-Log Student's T-test p-value GST ASYN MSP_GST ASYN CTRL	Student's T-test Difference GST ASYN MSP_GST ASYN CTRL
Q7RTP6	MICAL3	[F-actin]-monooxygenase MICAL3	+	22.5578	3.72963
D6RAV9	TXNDC15	Thioredoxin domain containing 15	+	19.2861	4.78381
Q8TEY7;Q8TEY7-2	USP33	Ubiquitin carboxyl-terminal hydrolase 33;Isoform 2 of Ubiquitin carboxyl-terminal hydrolase 33	+	17.5389	2.4691
Q9Y448;V9GY01	KNSTRN	Small kinetochore-associated protein;Chromosome 15 open reading frame 23, isoform CRA_d	+	17.0963	3.57289
P54132	BLM	RecQ-like DNA helicase BLM	+	15.0058	3.85405
Q05209	PTPN12	Tyrosine-protein phosphatase non-receptor type 12	+	14.5139	3.79513
O95067	CCNB2	G2/mitotic-specific cyclin-B2	+	14.5035	3.03343
Q8IXT5	RBM12B	RNA-binding protein 12B	+	10.772	3.5316
P06493	CDK1	Cyclin-dependent kinase 1	+	10.7687	1.27542
Q13472;Q13472-2	TOP3A	DNA topoisomerase 3-alpha;Isoform Short of DNA topoisomerase 3-alpha	+	10.2668	3.27237
Q9NP66	HMG20A	High mobility group protein 20A	+	9.45496	3.08821
O60749	SNX2	Sorting nexin-2	+	9.39598	2.55516
O94967;O94967-2;O94967-3;O94967-4	WDR47	WD repeat-containing protein 47;Isoform 2 of WD repeat-containing protein 47;Isoform 3 of WD repeat-containing protein 47;Isoform 4 of WD repeat-containing protein 47	+	9.2961	2.7572
Q8WYP5;Q8WYP5-2;Q8WYP5-3	AHCTF1	Protein ELYS;Isoform 2 of Protein ELYS;Isoform 3 of Protein ELYS	+	9.27157	2.09913
Q96R06	SPAG5	Sperm-associated antigen 5	+	9.24602	3.07043
Q9H9A7	RMI1	RecQ-mediated genome instability protein 1	+	9.10629	3.18462
J3QQT0	MICAL3	Microtubule associated monooxygenase, calponin and LIM domain containing 3 (Fragment)	+	9.07164	3.59779
P38159	RBMX	RNA-binding motif protein, X chromosome	+	8.7422	2.19655
O00311	CDC7	Cell division cycle 7-related protein kinase	+	8.39737	1.69949
Q9NWH9	SLTM	SAFB-like transcription modulator	+	8.06307	2.85861
A0A3B3ISX4;Q96E14	RMI2	RecQ mediated genome instability 2;RecQ-mediated genome instability protein 2	+	8.01844	3.26603
Q96E39	RBMXL1	RNA binding motif protein, X-linked-like-1	+	7.86885	2.17001
Q9UMZ2	SYNRG	Synergin gamma	+	7.67059	2.32503
O43482	OIP5	Protein Mis18-beta	+	7.64005	1.24309
Q5W0B1	OBI1	ORC ubiquitin ligase 1	+	7.59855	2.29499
Q9UMZ2-3;Q9UMZ2-7;Q9UMZ2-8	SYNRG	Isoform 2 of Synergin gamma;Isoform 6 of Synergin gamma;Isoform 7 of Synergin gamma	+	7.58766	2.8539
Q12888;Q12888-2;Q12888-3	TP53BP1	TP53-binding protein 1;Isoform 2 of TP53-binding protein 1;Isoform 3 of TP53-binding protein 1	+	7.537	2.01979
Q7Z5J4	RAI1	Retinoic acid-induced protein 1	+	7.42559	2.85458
Q5BKZ1	ZNF326	DBIRD complex subunit ZNF326	+	7.05557	1.68707
P53350	PLK1	Serine/threonine-protein kinase PLK1	+	6.93536	2.3597
Q86Y91;Q86Y91-6	KIF18B	Kinesin-like protein KIF18B;Isoform 2 of Kinesin-like protein KIF18B	+	6.81725	1.37143
P14635	CCNB1	G2/mitotic-specific cyclin-B1	+	6.81591	2.41365
Q9BX63	BRIP1	Fanconi anemia group J protein	+	6.45243	1.67829
P62995	TRA2B	Transformer-2 protein homolog beta	+	6.35125	1.27878
O94880	PHF14	PHD finger protein 14	+	6.34682	2.39361
A0A1X7SBY3;A0A8V8TMC8;H0Y860;Q9P246;Q9P246-2	STIM2	Stromal interaction molecule 2;Stromal interaction molecule 2;Stromal interaction molecule 2;Stromal interaction molecule 2;Isoform 2 of Stromal interaction molecule 2	+	6.29841	1.99562
Q9UBU7	DBF4	Protein DBF4 homolog A	+	6.20381	2.00762
Q8WWK9;Q8WWK9-5;Q8WWK9-6	CKAP2	Cytoskeleton-associated protein 2;Isoform 3 of Cytoskeleton-associated protein 2;Isoform 4 of Cytoskeleton-associated protein 2	+	6.07834	1.81297
F8VU39;J3KPG5;Q9UIF9;Q9UIF9-2;Q9UIF9-3	BAZ2A	Bromodomain adjacent to zinc finger domain 2A;Bromodomain adjacent to zinc finger domain 2A;Bromodomain adjacent to zinc finger domain protein 2A;Isoform 1 of Bromodomain adjacent to zinc finger domain protein 2A;Isoform 3 of Bromodomain adjacent to zinc finger domain protein 2A	+	6.02193	2.22592
D6RHD3;D6RJF0;Q9BS16	CENPK	Centromere protein K	+	5.99772	1.58288
K7EKQ4;Q9BTP7	FAAP24	FA core complex associated protein 24;Fanconi anemia core complex-associated protein 24	+	5.89965	2.17909
Q8NEY8-3	PPHLN1	Isoform 3 of Periphilin-1	+	5.87484	3.4397
Q96RU2-2	USP28	Isoform 2 of Ubiquitin carboxyl-terminal hydrolase 28	+	5.68544	1.53479
A0A8Q3SIA4;A0A8Q3WM48;Q6ULP2;Q6ULP2-6;Q6ULP2-8;Q6ULP2-9	AFTPH	Aftiphilin;Aftiphilin;Aftiphilin;Isoform 2 of Aftiphilin;Isoform 4 of Aftiphilin;Isoform 5 of Aftiphilin	+	5.66886	2.26791
A0A1W2PP71;A0A1W2PQ65;A0A1W2PQL2;A0A1W2PS30;A0A1X7SBW1;C9JTB6;Q96MP8;Q96MP8-2	KCTD7	Potassium channel tetramerization domain containing 7;Potassium channel tetramerization domain containing 7 (Fragment);Potassium channel tetramerization domain containing 7;Potassium channel tetramerization domain containing 7;Potassium channel tetramerization domain containing 7;Potassium channel tetramerization domain containing 7 (Fragment);BTB/POZ domain-containing protein KCTD7;Isoform 2 of …	+	5.62752	2.21503
Q9H2D6;Q9H2D6-2;Q9H2D6-3	TRIOBP	TRIO and F-actin-binding protein;Isoform 3 of TRIO and F-actin-binding protein;Isoform 4 of TRIO and F-actin-binding protein	+	5.61841	1.13943
Q9HCD5	NCOA5	Nuclear receptor coactivator 5	+	5.58022	2.31352
P53814;P53814-5;P53814-6	SMTN	Smoothelin;Isoform B2 of Smoothelin;Isoform B3 of Smoothelin	+	5.51523	1.26089
Q8NCD3;Q8NCD3-2;Q8NCD3-3	HJURP	Holliday junction recognition protein;Isoform 2 of Holliday junction recognition protein;Isoform 3 of Holliday junction recognition protein	+	5.45041	1.49233
Q8NEY8	PPHLN1	Periphilin-1	+	5.43679	1.7831
A0A087WXK8;Q9H4H8;Q9H4H8-2	FAM83D	Chromosome 20 open reading frame 129;Protein FAM83D;Isoform 2 of Protein FAM83D	+	5.3868	1.47203
Q8TDY2;Q8TDY2-2	RB1CC1	RB1-inducible coiled-coil protein 1;Isoform 2 of RB1-inducible coiled-coil protein 1	+	5.36057	2.02956
Q12802;Q12802-2;Q12802-4	AKAP13	A-kinase anchor protein 13;Isoform 2 of A-kinase anchor protein 13;Isoform 3 of A-kinase anchor protein 13	+	5.32453	1.26496
H0YEM7;O75143;O75143-2;O75143-3;O75143-4;O75143-5	ATG13	Autophagy related 13 (Fragment);Autophagy-related protein 13;Isoform 2 of Autophagy-related protein 13;Isoform 3 of Autophagy-related protein 13;Isoform 4 of Autophagy-related protein 13;Isoform 5 of Autophagy-related protein 13	+	5.31761	2.09828
Q9BXS6;Q9BXS6-2	NUSAP1	Nucleolar and spindle-associated protein 1;Isoform 2 of Nucleolar and spindle-associated protein 1	+	5.28067	1.53289
O14965	AURKA	Aurora kinase A	+	5.22767	1.59893
A0A8V8TNW5;G0XQ39;H0YDB2;Q13586	STIM1	Stromal interaction molecule 1;STIM1L;Stromal interaction molecule 1;Stromal interaction molecule 1	+	5.10204	1.38912
Q9BW19	KIFC1	Kinesin-like protein KIFC1	+	5.09124	1.72983
O75494;O75494-2;O75494-3;O75494-4;O75494-5;O75494-6;Q5JRI1	SRSF10	Serine/arginine-rich splicing factor 10;Isoform 2 of Serine/arginine-rich splicing factor 10;Isoform 3 of Serine/arginine-rich splicing factor 10;Isoform 4 of Serine/arginine-rich splicing factor 10;Isoform 5 of Serine/arginine-rich splicing factor 10;Isoform 6 of Serine/arginine-rich splicing factor 10;Serine and arginine rich splicing factor 10	+	5.06985	1.587
Q13242	SRSF9	Serine/arginine-rich splicing factor 9	+	4.88792	1.83355
Q03188	CENPC	Centromere protein C	+	4.86042	1.8581
Q13595	TRA2A	Transformer-2 protein homolog alpha	+	4.77624	1.30523
A0A2R8YGB3;Q9UNA1;Q9UNA1-2	ARHGAP26	Rho GTPase-activating protein 26;Rho GTPase-activating protein 26;Isoform 2 of Rho GTPase-activating protein 26	+	4.75914	1.72281
E7EWZ1;P10243;P10243-2	MYBL1	MYB proto-oncogene like 1;Myb-related protein A;Isoform 2 of Myb-related protein A	+	4.6625	1.70909
O75330;O75330-2;O75330-3	HMMR	Hyaluronan mediated motility receptor;Isoform 2 of Hyaluronan mediated motility receptor;Isoform 3 of Hyaluronan mediated motility receptor	+	4.59005	1.57319
Q16763	UBE2S	Ubiquitin-conjugating enzyme E2 S	+	4.54765	1.45858
Q96GD4;Q96GD4-5	AURKB	Aurora kinase B;Isoform 5 of Aurora kinase B	+	4.54636	1.22704
B1AVT0;P49760;P49760-3	CLK2	CDC like kinase 2;Dual specificity protein kinase CLK2;Isoform 3 of Dual specificity protein kinase CLK2	+	4.49699	1.24012
Q96JM3	CHAMP1	Chromosome alignment-maintaining phosphoprotein 1	+	4.34256	1.32977
Q562F6;Q562F6-2	SGO2	Shugoshin 2;Isoform 2 of Shugoshin 2	+	4.29142	1.63709
Q9NX04;Q9NX04-2;V9GY35;V9GYI2;V9GYN4;V9GYQ8;V9GYT8	AIRIM;AIRIM;C1orf109;C1orf109;C1orf109;C1orf109;C1orf109	AFG2-interacting ribosome maturation factor;Isoform 2 of AFG2-interacting ribosome maturation factor;Chromosome 1 open reading frame 109 (Fragment);Uncharacterized protein C1orf109 (Fragment);Chromosome 1 open reading frame 109 (Fragment);Chromosome 1 open reading frame 109 (Fragment);Chromosome 1 open reading frame 109 (Fragment)	+	4.12986	1.48491
Q53G59;Q53G59-2	KLHL12	Kelch-like protein 12;Isoform 2 of Kelch-like protein 12	+	4.08605	1.18184
Q14151	SAFB2	Scaffold attachment factor B2	+	4.0575	1.94274
F8W130;Q12815	TROAP	Trophinin associated protein;Tastin	+	4.01857	1.28545
Q8TD16;Q8TD16-2	BICD2	Protein bicaudal D homolog 2;Isoform 2 of Protein bicaudal D homolog 2	+	4.00744	2.03601
Q96RL7;Q96RL7-2;Q96RL7-3;Q96RL7-4	VPS13A	Intermembrane lipid transfer protein VPS13A;Isoform 2 of Intermembrane lipid transfer protein VPS13A;Isoform 3 of Intermembrane lipid transfer protein VPS13A;Isoform 4 of Intermembrane lipid transfer protein VPS13A	+	4.00456	1.0483
P46087;P46087-4	NOP2	Probable 28S rRNA (cytosine(4447)-C(5))-methyltransferase;Isoform 4 of Probable 28S rRNA (cytosine(4447)-C(5))-methyltransferase	+	3.94343	1.43672
A0A8I5QL06;Q8TEK3;Q8TEK3-1	DOT1L	Histone-lysine N-methyltransferase, H3 lysine-79 specific;Histone-lysine N-methyltransferase, H3 lysine-79 specific;Isoform 2 of Histone-lysine N-methyltransferase, H3 lysine-79 specific	+	3.88527	1.81984
Q8WXH0;Q8WXH0-2	SYNE2	Nesprin-2;Isoform 2 of Nesprin-2	+	3.86079	1.24512
O43865	AHCYL1	S-adenosylhomocysteine hydrolase-like protein 1	+	3.79229	1.81437
O76021	RSL1D1	Ribosomal L1 domain-containing protein 1	+	3.71705	1.99825
Q9P2D3;Q9P2D3-3	HEATR5B	HEAT repeat-containing protein 5B;Isoform 3 of HEAT repeat-containing protein 5B	+	3.70526	1.47128
P62857	RPS28	Small ribosomal subunit protein eS28	+	3.63412	1.27976
P84103;P84103-2	SRSF3	Serine/arginine-rich splicing factor 3;Isoform 2 of Serine/arginine-rich splicing factor 3	+	3.59726	1.27996
P22087	FBL	rRNA 2'-O-methyltransferase fibrillarin	+	3.59205	1.43435
C4AMC7;Q6VEQ5	WASH3P;WASH2P	Putative WAS protein family homolog 3;WAS protein family homolog 2	+	3.58411	2.29082
A0A087X256;Q2M389	WASHC4	WASH complex subunit 4	+	3.56927	1.96811
Q9ULW0	TPX2	Targeting protein for Xklp2	+	3.53641	1.52915
A0A0B4J1Z1;C9JAB2;Q16629;Q16629-2;Q16629-3;Q16629-4	SRSF7	Serine and arginine rich splicing factor 7;Serine and arginine rich splicing factor 7;Serine/arginine-rich splicing factor 7;Isoform 2 of Serine/arginine-rich splicing factor 7;Isoform 3 of Serine/arginine-rich splicing factor 7;Isoform 4 of Serine/arginine-rich splicing factor 7	+	3.51816	1.21946
A0A590UJK4;A0A590UJP7;A0A590UK01;A0A590UK80;Q13247;Q13247-3	SRSF6;SRSF6;SRSF6;;SRSF6;SRSF6	Serine and arginine rich splicing factor 6;Serine and arginine rich splicing factor 6;Serine and arginine rich splicing factor 6;RRM domain-containing protein (Fragment);Serine/arginine-rich splicing factor 6;Isoform SRP55-3 of Serine/arginine-rich splicing factor 6	+	3.49166	1.20978
P46013	MKI67	Proliferation marker protein Ki-67	+	3.4911	2.062
Q9NYZ3	GTSE1	G2 and S phase-expressed protein 1	+	3.48755	1.30113
F5GZ97;Q9Y3C0	WASHC3	WASH complex subunit 3	+	3.4538	2.06523
Q9H0A0	NAT10	RNA cytidine acetyltransferase	+	3.43447	1.47684
Q9GZL7	WDR12	Ribosome biogenesis protein WDR12	+	3.40288	1.70521
O43159	RRP8	Ribosomal RNA-processing protein 8	+	3.37322	1.54843
A0A7I2V5Y5;H7BYN4;Q02241	KIF23	Kinesin-like protein;Kinesin-like protein;Kinesin-like protein KIF23	+	3.35367	1.84346
Q9HCH0;Q9HCH0-2	NCKAP5L	Nck-associated protein 5-like;Isoform 2 of Nck-associated protein 5-like	+	3.32884	1.50237
Q15269	PWP2	Periodic tryptophan protein 2 homolog	+	3.32853	1.66161
Q9UKD2	MRTO4	mRNA turnover protein 4 homolog	+	3.30755	1.58435
Q12768	WASHC5	WASH complex subunit 5	+	3.26995	1.84172
Q9UGU0;Q9UGU0-2	TCF20	Transcription factor 20;Isoform 2 of Transcription factor 20	+	3.18675	1.45846
Q9NPG3;Q9NPG3-2	UBN1	Ubinuclein-1;Isoform 2 of Ubinuclein-1	+	3.15662	1.69507
Q6RFH5	WDR74	WD repeat-containing protein 74	+	3.14998	1.73082
Q15424;Q15424-3;Q15424-4	SAFB	Scaffold attachment factor B1;Isoform 3 of Scaffold attachment factor B1;Isoform 4 of Scaffold attachment factor B1	+	3.09449	1.60681
Q9Y3C1	NOP16	Nucleolar protein 16	+	3.07294	1.43889
Q9NY61	AATF	Protein AATF	+	3.0533	1.76815
A0A0A0MTB8;Q8NI36	WDR36	WD repeat domain 36;WD repeat-containing protein 36	+	3.03504	1.6734
Q9H583	HEATR1	HEAT repeat-containing protein 1	+	3.00782	1.55559
Q14137	BOP1	Ribosome biogenesis protein BOP1	+	3.00326	1.72046
P55769	SNU13	NHP2-like protein 1	+	2.98277	1.25097
C9K0U5;E2QRF9;H7C608;O75496	GMNN	Geminin DNA replication inhibitor (Fragment);Geminin DNA replication inhibitor (Fragment);Geminin DNA replication inhibitor (Fragment);Geminin	+	2.97637	1.54118
Q9BZE4	GTPBP4	GTP-binding protein 4	+	2.93021	1.23668
Q9Y6J0	CABIN1	Calcineurin-binding protein cabin-1	+	2.93002	1.3356
P55197;P55197-1;Q5JT35	MLLT10	Protein AF-10;Isoform 1 of Protein AF-10;MLLT10 histone lysine methyltransferase DOT1L cofactor (Fragment)	+	2.91859	1.41953
P56182	RRP1	Ribosomal RNA processing protein 1 homolog A	+	2.91699	1.69496
Q15050	RRS1	Ribosome biogenesis regulatory protein homolog	+	2.90242	1.66672
Q9Y2K6	USP20	Ubiquitin carboxyl-terminal hydrolase 20	+	2.87103	1.60121
Q99661	KIF2C	Kinesin-like protein KIF2C	+	2.82505	1.332
Q9H7B2	RPF2	Ribosome production factor 2 homolog	+	2.81192	1.46377
Q53HL2	CDCA8	Borealin	+	2.80704	1.90995
H3BMQ2;Q9UHA3	RSL24D1	Ribosomal L24 domain containing 1;Probable ribosome biogenesis protein RLP24	+	2.75556	1.48702
Q12857-3	NFIA	Isoform 3 of Nuclear factor 1 A-type	+	2.75268	1.24759
A0A0D9SEM4;Q08170	SRSF4	Serine and arginine rich splicing factor 4 (Fragment);Serine/arginine-rich splicing factor 4	+	2.73158	1.1339
P11274;P11274-2	BCR	Breakpoint cluster region protein;Isoform 2 of Breakpoint cluster region protein	+	2.71276	1.35691
P49761;P49761-1	CLK3	Dual specificity protein kinase CLK3;Isoform 1 of Dual specificity protein kinase CLK3	+	2.71069	1.2412
Q9H8H0	NOL11	Nucleolar protein 11	+	2.70344	1.45594
Q13895	BYSL	Bystin	+	2.69835	1.32382
Q15397	PUM3	Pumilio homolog 3	+	2.68926	1.36551
Q9Y3B9	RRP15	RRP15-like protein	+	2.68656	1.25271
A0A0A6YYI3;A0A0B4J1V8;Q9NQ55;Q9NQ55-2;Q9NQ55-3	PPAN-P2RY11;PPAN-P2RY11;PPAN;PPAN;PPAN	Protein PPAN-P2RY11;HCG2039996;Suppressor of SWI4 1 homolog;Isoform 2 of Suppressor of SWI4 1 homolog;Isoform 3 of Suppressor of SWI4 1 homolog	+	2.67238	1.51568
A0A0A6YYI3;A0A0B4J1V8;Q9NQ55;Q9NQ55-2;Q9NQ55-3	PPAN-P2RY11;PPAN-P2RY11;PPAN;PPAN;PPAN	Protein PPAN-P2RY11;HCG2039996;Suppressor of SWI4 1 homolog;Isoform 2 of Suppressor of SWI4 1 homolog;Isoform 3 of Suppressor of SWI4 1 homolog	+	2.67238	1.51568
Q9H0H5	RACGAP1	Rac GTPase-activating protein 1	+	2.57272	1.65032
A0A3B3ITT5;P47914	RPL29	60S ribosomal protein L29;Large ribosomal subunit protein eL29	+	2.54227	1.47119
Q641Q2	WASHC2A	WASH complex subunit 2A	+	2.49945	1.52646
Q9HAZ1	CLK4	Dual specificity protein kinase CLK4	+	2.47876	1.14939
Q7L2Z9	CENPQ	Centromere protein Q	+	2.47515	1.20602
Q9NV31	IMP3	U3 small nucleolar ribonucleoprotein protein IMP3	+	2.44163	1.43683
Q2TB90;Q2TB90-2;Q2TB90-3	HKDC1	Hexokinase HKDC1;Isoform 2 of Hexokinase HKDC1;Isoform 3 of Hexokinase HKDC1	+	2.43244	2.12608
Q8TED0	UTP15	U3 small nucleolar RNA-associated protein 15 homolog	+	2.43083	1.39795
Q9NVP1	DDX18	ATP-dependent RNA helicase DDX18	+	2.422	1.28073
Q6ZU65	UBN2	Ubinuclein-2	+	2.3704	1.31452
H0YJQ1;Q8NEJ9;Q8NEJ9-2	NGDN	Neuroguidin;Neuroguidin;Isoform 2 of Neuroguidin	+	2.36804	1.39967
H0Y714;Q96G21	IMP4	IMP U3 small nucleolar ribonucleoprotein 4 (Fragment);U3 small nucleolar ribonucleoprotein protein IMP4	+	2.35872	1.47006
Q9BRT6	LLPH	Protein LLP homolog	+	2.33377	1.54265
P41208;Q12798	CETN2;CETN1	Centrin-2;Centrin-1	+	2.30648	1.24038
Q9BXY0	MAK16	Protein MAK16 homolog	+	2.30643	1.64884
O00567	NOP56	Nucleolar protein 56	+	2.2905	1.26498
Q9NYH9	UTP6	U3 small nucleolar RNA-associated protein 6 homolog	+	2.26457	1.40515
Q9H9Y2	RPF1	Ribosome production factor 1	+	2.24375	1.51115
Q9Y5J1	UTP18	U3 small nucleolar RNA-associated protein 18 homolog	+	2.23787	1.38749
Q9BVI4	NOC4L	Nucleolar complex protein 4 homolog	+	2.22422	1.44383
A0A0G2JMD5;O60809	PRAMEF33;PRAMEF10	PRAME family member 33;PRAME family member 10	+	2.20258	1.3111
A0A6Q8PGH5;Q5VWX1	KHDRBS2	KH RNA binding domain containing, signal transduction associated 2;KH domain-containing, RNA-binding, signal transduction-associated protein 2	+	2.19673	1.36377
Q9BVJ6	UTP14A	U3 small nucleolar RNA-associated protein 14 homolog A	+	2.15085	1.43236
P13533	MYH6	Myosin-6	+	2.14619	2.95917
Q9GZR2	REXO4	RNA exonuclease 4	+	2.13071	1.4617
O00566	MPHOSPH10	U3 small nucleolar ribonucleoprotein protein MPP10	+	2.08113	1.26605
Q9H6R4;Q9H6R4-4	NOL6	Nucleolar protein 6;Isoform 4 of Nucleolar protein 6	+	2.06382	1.26802
Q5QJE6	DNTTIP2	Deoxynucleotidyltransferase terminal-interacting protein 2	+	2.03333	1.33038
O15213	WDR46	WD repeat-containing protein 46	+	1.83714	1.3752
J3QR07	YTHDC1	YTH domain-containing family protein	+	1.74802	1.71849
