# Supplementary material for: Phosphorylation of ELYS promotes its interaction with VAPB at decondensing chromosomes during mitosis
Source: EMBO Rep. 2024 Apr 11;25(5):18. doi: 10.1038/s44319-024-00125-6 (PMC11094025; doi:10.1038/s44319-024-00125-6)
Supplement: Supplementary file 4 — Dataset EV3 [file 44319_2024_125_MOESM4_ESM.xlsx]

## Sheet: DIA-MS_GST ctrl vs GST-MSP_mito
DIA-MS of GST-control vs GST-MSP from mitotic HeLa cell lysates
Columns
-log Student's T-test p-value:			-log10 values from two sample Student's T-test p-value of upregulated proteins
Students's T-test difference: log2 of Student's T-test difference between two samples of upregulated proteins

## Sheet: GST-ctrl vs GST-MSP
DIA-MS of GST-control vs GST-MSP from mitotic cell lysates
ProteinGroups	Genes	ProteinDescriptions	Student's T-test Significant GST ASYN MSP_GST ASYN CTRL	-Log Student's T-test p-value GST ASYN MSP_GST ASYN CTRL	Student's T-test Difference GST ASYN MSP_GST ASYN CTRL
O95292	VAPB	Vesicle-associated membrane protein-associated protein B/C	+	19.2177	5.7617
Q16630-2	CPSF6	Isoform 2 of Cleavage and polyadenylation specificity factor subunit 6	+	15.4589	5.62418
Q9H089	LSG1	Large subunit GTPase 1 homolog	+	23.7176	5.31036
O43809	NUDT21	Cleavage and polyadenylation specificity factor subunit 5	+	15.7488	5.2991
P22059	OSBP	Oxysterol-binding protein 1	+	20.1843	5.17602
Q9H4L5	OSBPL3	Oxysterol-binding protein-related protein 3	+	19.9422	5.16796
E9PLH0	OSBPL9	Oxysterol binding protein like 9 (Fragment)	+	14.7662	5.10293
A0A7I2YQE9;B7Z2R7;Q5T8D3-3	ACBD5	Acyl-CoA-binding domain-containing protein 5;Acyl-CoA-binding domain-containing protein 5;Isoform 3 of Acyl-CoA-binding domain-containing protein 5	+	14.4119	5.09316
Q9NZN5-2	ARHGEF12	Isoform 2 of Rho guanine nucleotide exchange factor 12	+	8.16775	5.04445
Q9BZF3	OSBPL6	Oxysterol-binding protein-related protein 6	+	20.2262	4.85255
D6RAV9	TXNDC15	Thioredoxin domain containing 15	+	18.6273	4.64746
Q9H4L5-2	OSBPL3	Isoform 1b of Oxysterol-binding protein-related protein 3	+	16.3948	4.6368
O00562;O00562-2	PITPNM1	Membrane-associated phosphatidylinositol transfer protein 1;Isoform 2 of Membrane-associated phosphatidylinositol transfer protein 1	+	21.2463	4.62925
Q9NZN5	ARHGEF12	Rho guanine nucleotide exchange factor 12	+	17.9994	4.5686
Q8NEY8-3	PPHLN1	Isoform 3 of Periphilin-1	+	9.17389	4.55515
Q96SU4;Q96SU4-2	OSBPL9	Oxysterol-binding protein-related protein 9;Isoform 2 of Oxysterol-binding protein-related protein 9	+	20.1536	4.51977
P54132	BLM	RecQ-like DNA helicase BLM	+	16.2184	4.33738
Q9BXB4	OSBPL11	Oxysterol-binding protein-related protein 11	+	23.5998	4.33267
O00308	WWP2	NEDD4-like E3 ubiquitin-protein ligase WWP2	+	23.6418	4.31194
Q5JSH3	WDR44	WD repeat-containing protein 44	+	13.3292	4.28792
A0A8I5KRK1;A0A8I5KYQ0;A0A8I5KZB3;Q9H2M9	RAB3GAP2	RAB3 GTPase activating non-catalytic protein subunit 2;RAB3 GTPase activating non-catalytic protein subunit 2;RAB3 GTPase activating non-catalytic protein subunit 2;Rab3 GTPase-activating protein non-catalytic subunit	+	14.0767	4.26741
Q7RTP6	MICAL3	[F-actin]-monooxygenase MICAL3	+	23.5655	4.26704
Q05209	PTPN12	Tyrosine-protein phosphatase non-receptor type 12	+	15.7208	4.23117
J3QR07	YTHDC1	YTH domain-containing family protein	+	7.52163	4.17009
Q13825	AUH	Methylglutaconyl-CoA hydratase, mitochondrial	+	19.3508	4.11713
J3QQT0	MICAL3	Microtubule associated monooxygenase, calponin and LIM domain containing 3 (Fragment)	+	12.0334	3.98493
O75718	CRTAP	Cartilage-associated protein	+	10.4811	3.97274
Q9H1P3;Q9H1P3-2	OSBPL2	Oxysterol-binding protein-related protein 2;Isoform 2 of Oxysterol-binding protein-related protein 2	+	16.5865	3.96396
O75494;O75494-2;O75494-3;O75494-4;O75494-5;O75494-6;Q5JRI1	SRSF10	Serine/arginine-rich splicing factor 10;Isoform 2 of Serine/arginine-rich splicing factor 10;Isoform 3 of Serine/arginine-rich splicing factor 10;Isoform 4 of Serine/arginine-rich splicing factor 10;Isoform 5 of Serine/arginine-rich splicing factor 10;Isoform 6 of Serine/arginine-rich splicing factor 10;Serine and arginine rich splicing factor 10	+	16.1071	3.83122
P62995	TRA2B	Transformer-2 protein homolog beta	+	18.6476	3.81459
Q9UMZ2	SYNRG	Synergin gamma	+	13.1661	3.81237
Q15042	RAB3GAP1	Rab3 GTPase-activating protein catalytic subunit	+	12.137	3.78725
Q9H2D6;Q9H2D6-2;Q9H2D6-3	TRIOBP	TRIO and F-actin-binding protein;Isoform 3 of TRIO and F-actin-binding protein;Isoform 4 of TRIO and F-actin-binding protein	+	16.8211	3.77083
Q8WYP5;Q8WYP5-2;Q8WYP5-3	AHCTF1	Protein ELYS;Isoform 2 of Protein ELYS;Isoform 3 of Protein ELYS	+	16.2233	3.76968
E5RI39	CCNC	Cyclin C (Fragment)	+	13.91	3.76964
Q32P28	P3H1	Prolyl 3-hydroxylase 1	+	9.96906	3.75861
O14579	COPE	Coatomer subunit epsilon	+	14.4751	3.73513
Q9BXB5	OSBPL10	Oxysterol-binding protein-related protein 10	+	24.0554	3.70234
Q13242	SRSF9	Serine/arginine-rich splicing factor 9	+	12.3424	3.69444
Q8IXT5	RBM12B	RNA-binding protein 12B	+	11.195	3.63737
Q9BZ71;Q9BZ71-3	PITPNM3	Membrane-associated phosphatidylinositol transfer protein 3;Isoform 3 of Membrane-associated phosphatidylinositol transfer protein 3	+	17.0109	3.62942
Q8N684;Q8N684-2;Q8N684-3	CPSF7	Cleavage and polyadenylation specificity factor subunit 7;Isoform 2 of Cleavage and polyadenylation specificity factor subunit 7;Isoform 3 of Cleavage and polyadenylation specificity factor subunit 7	+	7.98175	3.61743
Q6ZN50;Q969R2;Q969R2-2;Q969R2-3;Q969R2-6	OSBP2	Oxysterol-binding protein;Oxysterol-binding protein 2;Isoform 2 of Oxysterol-binding protein 2;Isoform 3 of Oxysterol-binding protein 2;Isoform 6 of Oxysterol-binding protein 2	+	13.3004	3.60927
B1AVT0;P49760;P49760-3	CLK2	CDC like kinase 2;Dual specificity protein kinase CLK2;Isoform 3 of Dual specificity protein kinase CLK2	+	16.6304	3.59582
O60749	SNX2	Sorting nexin-2	+	12.6155	3.56357
Q9BZ72	PITPNM2	Membrane-associated phosphatidylinositol transfer protein 2	+	15.0935	3.54161
A0A7I2V347;A0A7I2V560	ACBD5	Acyl-CoA-binding domain-containing protein 5	+	14.7307	3.52911
Q14966-6	ZNF638	Isoform 6 of Zinc finger protein 638	+	5.10291	3.52888
Q06190;Q06190-2;Q06190-3	PPP2R3A	Serine/threonine-protein phosphatase 2A regulatory subunit B'' subunit alpha;Isoform PR72 of Serine/threonine-protein phosphatase 2A regulatory subunit B'' subunit alpha;Isoform 3 of Serine/threonine-protein phosphatase 2A regulatory subunit B'' subunit alpha	+	5.87498	3.50836
Q03701	CEBPZ	CCAAT/enhancer-binding protein zeta	+	6.73516	3.45557
Q9NP66	HMG20A	High mobility group protein 20A	+	11.2674	3.44006
Q9Y448;V9GY01	KNSTRN	Small kinetochore-associated protein;Chromosome 15 open reading frame 23, isoform CRA_d	+	16.1383	3.43727
Q13472;Q13472-2	TOP3A	DNA topoisomerase 3-alpha;Isoform Short of DNA topoisomerase 3-alpha	+	10.6757	3.43104
E5RGY3;Q5T397;Q5T398	EXO1	Exonuclease 1 (Fragment)	+	7.02788	3.42829
Q13595	TRA2A	Transformer-2 protein homolog alpha	+	15.3285	3.40503
A0A3B3ISX4;Q96E14	RMI2	RecQ mediated genome instability 2;RecQ-mediated genome instability protein 2	+	8.15042	3.35224
P31321	PRKAR1B	cAMP-dependent protein kinase type I-beta regulatory subunit	+	12.0712	3.34794
F8W038;Q8IXM2;Q8IXM2-2;Q8IXM2-3	C17orf49;BAP18;BAP18;BAP18	Chromosome 17 open reading frame 49;Chromatin complexes subunit BAP18;Isoform 2 of Chromatin complexes subunit BAP18;Isoform 3 of Chromatin complexes subunit BAP18	+	6.74765	3.33966
Q14151	SAFB2	Scaffold attachment factor B2	+	8.80549	3.26804
Q9BXW6	OSBPL1A	Oxysterol-binding protein-related protein 1	+	16.681	3.2503
Q9H9A7	RMI1	RecQ-mediated genome instability protein 1	+	9.17615	3.2353
Q9NWH9	SLTM	SAFB-like transcription modulator	+	9.12751	3.21473
Q9UNN5	FAF1	FAS-associated factor 1	+	7.28554	3.20676
P38159	RBMX	RNA-binding motif protein, X chromosome	+	13.3798	3.20097
Q9HCD5	NCOA5	Nuclear receptor coactivator 5	+	9.77804	3.19676
Q9BWL3	C1orf43	Protein C1orf43	+	9.52658	3.18769
A0A8Q3SIA4;A0A8Q3WM48;Q6ULP2;Q6ULP2-6;Q6ULP2-8;Q6ULP2-9	AFTPH	Aftiphilin;Aftiphilin;Aftiphilin;Isoform 2 of Aftiphilin;Isoform 4 of Aftiphilin;Isoform 5 of Aftiphilin	+	8.23771	3.14635
Q9UMZ2-3;Q9UMZ2-7;Q9UMZ2-8	SYNRG	Isoform 2 of Synergin gamma;Isoform 6 of Synergin gamma;Isoform 7 of Synergin gamma	+	9.16189	3.14539
Q7Z5J4	RAI1	Retinoic acid-induced protein 1	+	8.30343	3.12621
O95067	CCNB2	G2/mitotic-specific cyclin-B2	+	13.424	3.11084
Q96E39	RBMXL1	RNA binding motif protein, X-linked-like-1	+	12.2754	3.10001
Q8TEY7;Q8TEY7-2	USP33	Ubiquitin carboxyl-terminal hydrolase 33;Isoform 2 of Ubiquitin carboxyl-terminal hydrolase 33	+	20.2227	3.09369
Q5MY95;Q5MY95-2	ENTPD8	Ectonucleoside triphosphate diphosphohydrolase 8;Isoform 2 of Ectonucleoside triphosphate diphosphohydrolase 8	+	1.86229	3.09055
P10644	PRKAR1A	cAMP-dependent protein kinase type I-alpha regulatory subunit	+	10.4362	3.08298
Q9P0K7	RAI14	Ankycorbin	+	9.66751	3.06949
Q96R06	SPAG5	Sperm-associated antigen 5	+	9.02804	3.04849
Q96RL7;Q96RL7-2;Q96RL7-3;Q96RL7-4	VPS13A	Intermembrane lipid transfer protein VPS13A;Isoform 2 of Intermembrane lipid transfer protein VPS13A;Isoform 3 of Intermembrane lipid transfer protein VPS13A;Isoform 4 of Intermembrane lipid transfer protein VPS13A	+	12.503	3.01829
A0A0B4J1Z1;C9JAB2;Q16629;Q16629-2;Q16629-3;Q16629-4	SRSF7	Serine and arginine rich splicing factor 7;Serine and arginine rich splicing factor 7;Serine/arginine-rich splicing factor 7;Isoform 2 of Serine/arginine-rich splicing factor 7;Isoform 3 of Serine/arginine-rich splicing factor 7;Isoform 4 of Serine/arginine-rich splicing factor 7	+	10.8737	3.01093
Q9Y520;Q9Y520-5;Q9Y520-7	PRRC2C	Protein PRRC2C;Isoform 5 of Protein PRRC2C;Isoform 7 of Protein PRRC2C	+	6.82457	2.9894
Q12774	ARHGEF5	Rho guanine nucleotide exchange factor 5	+	9.48117	2.97564
Q9UK99	FBXO3	F-box only protein 3	+	10.7898	2.9501
A0A994J3I9;A0A994J438;A0A994J464;A0A994J469;A0A994J474;A0A994J6E0	FIP1L1	Pre-mRNA 3'-end-processing factor FIP1	+	7.39063	2.94807
Q9ULU4-11;Q9ULU4-19;Q9ULU4-7	ZMYND8	Isoform 11 of MYND-type zinc finger-containing chromatin reader ZMYND8;Isoform 19 of MYND-type zinc finger-containing chromatin reader ZMYND8;Isoform 7 of MYND-type zinc finger-containing chromatin reader ZMYND8	+	4.15749	2.91743
E7EPN9;Q9Y520-4	PRRC2C	Proline rich coiled-coil 2C;Isoform 4 of Protein PRRC2C	+	2.73902	2.88958
A6ND36	FAM83G	Protein FAM83G	+	12.4339	2.8893
P13533	MYH6	Myosin-6	+	1.99336	2.86579
P51116	FXR2	RNA-binding protein FXR2	+	4.67473	2.86044
H0Y938;H0YAC7;P35606;P35606-2	COPB2	Coatomer subunit beta';Coatomer subunit beta';Coatomer subunit beta';Isoform 2 of Coatomer subunit beta'	+	6.81002	2.8476
Q9H4B7	TUBB1	Tubulin beta-1 chain	+	11.8788	2.83085
O94967;O94967-2;O94967-3;O94967-4	WDR47	WD repeat-containing protein 47;Isoform 2 of WD repeat-containing protein 47;Isoform 3 of WD repeat-containing protein 47;Isoform 4 of WD repeat-containing protein 47	+	9.76528	2.82461
Q8N9B5;Q8N9B5-2	JMY	Junction-mediating and -regulatory protein;Isoform 2 of Junction-mediating and -regulatory protein	+	11.1241	2.82352
Q75N03;Q75N03-2	CBLL1	E3 ubiquitin-protein ligase Hakai;Isoform 2 of E3 ubiquitin-protein ligase Hakai	+	5.31104	2.80965
H0Y858		Uncharacterized protein (Fragment)	+	2.54983	2.774
J3KTL2;Q07955	SRSF1	Serine/arginine-rich splicing factor 1	+	8.99464	2.7719
Q15772;Q15772-1	SPEG	Striated muscle preferentially expressed protein kinase;Isoform 1 of Striated muscle preferentially expressed protein kinase	+	13.6984	2.76215
O94880	PHF14	PHD finger protein 14	+	7.80937	2.76185
Q9BZL4	PPP1R12C	Protein phosphatase 1 regulatory subunit 12C	+	7.85833	2.76105
P48634	PRRC2A	Protein PRRC2A	+	7.10705	2.75971
H0YEM7;O75143;O75143-2;O75143-3;O75143-4;O75143-5	ATG13	Autophagy related 13 (Fragment);Autophagy-related protein 13;Isoform 2 of Autophagy-related protein 13;Isoform 3 of Autophagy-related protein 13;Isoform 4 of Autophagy-related protein 13;Isoform 5 of Autophagy-related protein 13	+	12.5236	2.73909
A0A1W2PP71;A0A1W2PQ65;A0A1W2PQL2;A0A1W2PS30;A0A1X7SBW1;C9JTB6;Q96MP8;Q96MP8-2	KCTD7	Potassium channel tetramerization domain containing 7;Potassium channel tetramerization domain containing 7 (Fragment);Potassium channel tetramerization domain containing 7;Potassium channel tetramerization domain containing 7;Potassium channel tetramerization domain containing 7;Potassium channel tetramerization domain containing 7 (Fragment);BTB/POZ domain-containing protein KCTD7;Isoform 2 of …	+	7.02382	2.72085
Q9HCK1	ZDBF2	DBF4-type zinc finger-containing protein 2	+	12.1387	2.71049
Q53G59;Q53G59-2	KLHL12	Kelch-like protein 12;Isoform 2 of Kelch-like protein 12	+	12.4598	2.70893
A0A2R8Y7Q1;E7ETD6;E9PE19;Q12830;Q12830-2;Q12830-4	BPTF	Bromodomain PHD finger transcription factor (Fragment);Bromodomain PHD finger transcription factor (Fragment);Bromodomain PHD finger transcription factor (Fragment);Nucleosome-remodeling factor subunit BPTF;Isoform 2 of Nucleosome-remodeling factor subunit BPTF;Isoform 4 of Nucleosome-remodeling factor subunit BPTF	+	21.4769	2.70301
Q9NS23;Q9NS23-2;Q9NS23-3;Q9NS23-4;Q9NS23-5	RASSF1	Ras association domain-containing protein 1;Isoform A of Ras association domain-containing protein 1;Isoform B of Ras association domain-containing protein 1;Isoform C of Ras association domain-containing protein 1;Isoform E of Ras association domain-containing protein 1	+	10.9482	2.6935
A0A0A0MRJ5;A0A499FJM7;E7EPW4;P45379;P45379-10;P45379-11;P45379-12;P45379-2;P45379-3;P45379-4;P45379-5;P45379-6;P45379-7;P45379-8;P45379-9	TNNT2	Troponin T2, cardiac type;Troponin T2, cardiac type;Troponin T2, cardiac type;Troponin T, cardiac muscle;Isoform 10 of Troponin T, cardiac muscle;Isoform 11 of Troponin T, cardiac muscle;Isoform 12 of Troponin T, cardiac muscle;Isoform 2 of Troponin T, cardiac muscle;Isoform 3 of Troponin T, cardiac muscle;Isoform 4 of Troponin T, cardiac muscle;Isoform 5 of Troponin T, cardiac muscle;Isoform 6 o…	+	1.86693	2.6929
Q96MU7	YTHDC1	YTH domain-containing protein 1	+	8.71385	2.69205
O75410;O75410-2;O75410-9	TACC1	Transforming acidic coiled-coil-containing protein 1;Isoform 2 of Transforming acidic coiled-coil-containing protein 1;Isoform 9 of Transforming acidic coiled-coil-containing protein 1	+	8.33392	2.66655
P53621;P53621-2	COPA	Coatomer subunit alpha;Isoform 2 of Coatomer subunit alpha	+	7.72052	2.65632
Q709C8;Q709C8-3	VPS13C	Intermembrane lipid transfer protein VPS13C;Isoform 3 of Intermembrane lipid transfer protein VPS13C	+	8.54162	2.64478
Q9BX63	BRIP1	Fanconi anemia group J protein	+	10.19	2.63035
K7EL81	PPP1R12C	Protein phosphatase 1 regulatory subunit 12C (Fragment)	+	4.89552	2.62317
Q9H6E5	TUT1	Speckle targeted PIP5K1A-regulated poly(A) polymerase	+	4.25736	2.62206
Q86WR0;Q86WR0-2	CCDC25	Coiled-coil domain-containing protein 25;Isoform 2 of Coiled-coil domain-containing protein 25	+	2.1974	2.61669
P50548;P50548-2	ERF	ETS domain-containing transcription factor ERF;Isoform 2 of ETS domain-containing transcription factor ERF	+	3.86832	2.6159
A0A8V8TQ67;Q7Z3K3;Q7Z3K3-2;Q7Z3K3-3;Q7Z3K3-5;Q7Z3K3-6;Q7Z3K3-7	POGZ	Pogo transposable element derived with ZNF domain;Pogo transposable element with ZNF domain;Isoform 2 of Pogo transposable element with ZNF domain;Isoform 3 of Pogo transposable element with ZNF domain;Isoform 5 of Pogo transposable element with ZNF domain;Isoform 6 of Pogo transposable element with ZNF domain;Isoform 7 of Pogo transposable element with ZNF domain	+	8.74043	2.60821
A0A087WWP4;Q96T37	RBM15	RNA binding motif protein 15;RNA-binding protein 15	+	6.04869	2.59915
Q10570	CPSF1	Cleavage and polyadenylation specificity factor subunit 1	+	6.63274	2.59822
O43865	AHCYL1	S-adenosylhomocysteine hydrolase-like protein 1	+	6.56746	2.5895
Q9UBU7	DBF4	Protein DBF4 homolog A	+	8.34416	2.58932
Q15424;Q15424-3;Q15424-4	SAFB	Scaffold attachment factor B1;Isoform 3 of Scaffold attachment factor B1;Isoform 4 of Scaffold attachment factor B1	+	6.44931	2.55652
Q69YN4	VIRMA	Protein virilizer homolog	+	5.1081	2.53468
Q99614	TTC1	Tetratricopeptide repeat protein 1	+	7.63919	2.52973
H3BUF6	ATXN2L	Ataxin 2 like	+	3.02847	2.52947
P84103;P84103-2	SRSF3	Serine/arginine-rich splicing factor 3;Isoform 2 of Serine/arginine-rich splicing factor 3	+	9.58586	2.52547
A0A8V8TL59;P17612;P17612-2	PRKACA	cAMP-dependent protein kinase;cAMP-dependent protein kinase catalytic subunit alpha;Isoform 2 of cAMP-dependent protein kinase catalytic subunit alpha	+	11.3391	2.52136
K7EKQ4;Q9BTP7	FAAP24	FA core complex associated protein 24;Fanconi anemia core complex-associated protein 24	+	7.37484	2.5184
Q9UKA4	AKAP11	A-kinase anchor protein 11	+	12.8855	2.48865
P20908	COL5A1	Collagen alpha-1(V) chain	+	7.68216	2.4801
Q8TDY2;Q8TDY2-2	RB1CC1	RB1-inducible coiled-coil protein 1;Isoform 2 of RB1-inducible coiled-coil protein 1	+	6.65455	2.43888
F8VU39;J3KPG5;Q9UIF9;Q9UIF9-2;Q9UIF9-3	BAZ2A	Bromodomain adjacent to zinc finger domain 2A;Bromodomain adjacent to zinc finger domain 2A;Bromodomain adjacent to zinc finger domain protein 2A;Isoform 1 of Bromodomain adjacent to zinc finger domain protein 2A;Isoform 3 of Bromodomain adjacent to zinc finger domain protein 2A	+	6.71735	2.43654
A0A7P0Z489;A6NGQ3	OBSCN	non-specific serine/threonine protein kinase	+	7.60358	2.42555
O95985;O95985-2;O95985-3	TOP3B	DNA topoisomerase 3-beta-1;Isoform 2 of DNA topoisomerase 3-beta-1;Isoform 3 of DNA topoisomerase 3-beta-1	+	6.98382	2.3986
Q15007	WTAP	Pre-mRNA-splicing regulator WTAP	+	4.87609	2.39835
A0A7I2V5Y5;H7BYN4;Q02241	KIF23	Kinesin-like protein;Kinesin-like protein;Kinesin-like protein KIF23	+	13.8322	2.39716
P22694;P22694-2;P22694-3;P22694-4;P22694-5;P22694-6;P22694-7;P22694-9	PRKACB	cAMP-dependent protein kinase catalytic subunit beta;Isoform 2 of cAMP-dependent protein kinase catalytic subunit beta;Isoform 3 of cAMP-dependent protein kinase catalytic subunit beta;Isoform 4 of cAMP-dependent protein kinase catalytic subunit beta;Isoform 5 of cAMP-dependent protein kinase catalytic subunit beta;Isoform 6 of cAMP-dependent protein kinase catalytic subunit beta;Isoform 7 of cAM…	+	12.0928	2.3951
Q12888;Q12888-2;Q12888-3	TP53BP1	TP53-binding protein 1;Isoform 2 of TP53-binding protein 1;Isoform 3 of TP53-binding protein 1	+	9.77523	2.38248
O15116	LSM1	U6 snRNA-associated Sm-like protein LSm1	+	7.15221	2.37717
Q9BRL6;Q9BRL6-2	SRSF8	Serine/arginine-rich splicing factor 8;Isoform 2 of Serine/arginine-rich splicing factor 8	+	7.29579	2.36545
F5GZ97;Q9Y3C0	WASHC3	WASH complex subunit 3	+	4.11325	2.36133
Q9H0H5	RACGAP1	Rac GTPase-activating protein 1	+	11.9201	2.34381
Q68D10;Q68D10-2	SPTY2D1	Protein SPT2 homolog;Isoform 2 of Protein SPT2 homolog	+	4.13218	2.34369
Q12857-3	NFIA	Isoform 3 of Nuclear factor 1 A-type	+	7.08428	2.34098
A0A087X256;Q2M389	WASHC4	WASH complex subunit 4	+	4.8815	2.3385
C4AMC7;Q6VEQ5	WASH3P;WASH2P	Putative WAS protein family homolog 3;WAS protein family homolog 2	+	3.71642	2.3384
Q5W0B1	OBI1	ORC ubiquitin ligase 1	+	7.78585	2.3223
S4R3H4	ACIN1	Apoptotic chromatin condensation inducer 1	+	6.99996	2.28744
Q9H0F6;Q9H0F6-2	SHARPIN	Sharpin;Isoform 2 of Sharpin	+	1.25357	2.28666
A0A0A6YYI3;A0A0B4J1V8;Q9NQ55;Q9NQ55-2;Q9NQ55-3	PPAN-P2RY11;PPAN-P2RY11;PPAN;PPAN;PPAN	Protein PPAN-P2RY11;HCG2039996;Suppressor of SWI4 1 homolog;Isoform 2 of Suppressor of SWI4 1 homolog;Isoform 3 of Suppressor of SWI4 1 homolog	+	4.18969	2.28102
A0A590UJK4;A0A590UJP7;A0A590UK01;A0A590UK80;Q13247;Q13247-3	SRSF6;SRSF6;SRSF6;;SRSF6;SRSF6	Serine and arginine rich splicing factor 6;Serine and arginine rich splicing factor 6;Serine and arginine rich splicing factor 6;RRM domain-containing protein (Fragment);Serine/arginine-rich splicing factor 6;Isoform SRP55-3 of Serine/arginine-rich splicing factor 6	+	7.95407	2.26835
A0A994J7P9	FXR2	FMR1 autosomal homolog 2	+	5.52644	2.26453
O15234	CASC3	Protein CASC3	+	8.03518	2.25651
P49761;P49761-1	CLK3	Dual specificity protein kinase CLK3;Isoform 1 of Dual specificity protein kinase CLK3	+	7.28443	2.25042
P61326	MAGOH	Protein mago nashi homolog	+	3.955	2.24626
Q9H0M0;Q9H0M0-3;Q9H0M0-6	WWP1	NEDD4-like E3 ubiquitin-protein ligase WWP1;Isoform 3 of NEDD4-like E3 ubiquitin-protein ligase WWP1;Isoform 6 of NEDD4-like E3 ubiquitin-protein ligase WWP1	+	9.92283	2.24169
Q14693;Q14693-2	LPIN1	Phosphatidate phosphatase LPIN1;Isoform 2 of Phosphatidate phosphatase LPIN1	+	12.8761	2.2344
A0A3B3ITT5;P47914	RPL29	60S ribosomal protein L29;Large ribosomal subunit protein eL29	+	7.39915	2.22675
Q8NEY8	PPHLN1	Periphilin-1	+	7.47012	2.21031
A0A8V8TMQ1	FXR1	RNA-binding protein FXR1	+	4.69009	2.18965
A0A0G2JMD5;O60809	PRAMEF33;PRAMEF10	PRAME family member 33;PRAME family member 10	+	7.25678	2.1879
Q9C0J8	WDR33	pre-mRNA 3' end processing protein WDR33	+	6.09806	2.1833
Q9UKV3-5	ACIN1	Isoform 4 of Apoptotic chromatin condensation inducer in the nucleus	+	4.06948	2.17983
A0A7P0T938	BLTP1	Bridge-like lipid transfer protein family member 1	+	10.6159	2.17579
A0A8I5KT56	FMR1	Fragile X messenger ribonucleoprotein 1	+	6.21761	2.15801
Q9H2D6-5	TRIOBP	Isoform 1 of TRIO and F-actin-binding protein	+	4.49758	2.1579
Q9H7E2-3	TDRD3	Isoform 3 of Tudor domain-containing protein 3	+	5.7391	2.14882
Q9P2I0	CPSF2	Cleavage and polyadenylation specificity factor subunit 2	+	5.91132	2.14469
D6RAC1	GFPT2	Glutamine-fructose-6-phosphate transaminase 2 (Fragment)	+	2.16687	2.12322
A0A590UJ43;P48729;U3KPX3	CSNK1A1	Casein kinase 1 alpha 1;Casein kinase I isoform alpha;Casein kinase 1 alpha 1	+	9.01749	2.11889
K7EML3;Q9NUL5;Q9NUL5-2;Q9NUL5-3;Q9NUL5-4	SHFL	Shiftless antiviral inhibitor of ribosomal frameshifting (Fragment);Shiftless antiviral inhibitor of ribosomal frameshifting protein;Isoform 2 of Shiftless antiviral inhibitor of ribosomal frameshifting protein;Isoform 3 of Shiftless antiviral inhibitor of ribosomal frameshifting protein;Isoform 4 of Shiftless antiviral inhibitor of ribosomal frameshifting protein	+	4.67922	2.11107
Q9NZJ5	EIF2AK3	Eukaryotic translation initiation factor 2-alpha kinase 3	+	5.39564	2.11066
Q12768	WASHC5	WASH complex subunit 5	+	3.99362	2.11058
A0A7I2V4I5;Q5T200	ZC3H13	Zinc finger CCCH-type containing 13;Zinc finger CCCH domain-containing protein 13	+	4.12631	2.10685
Q8TAA9;Q8TAA9-2	VANGL1	Vang-like protein 1;Isoform 2 of Vang-like protein 1	+	5.1802	2.10514
O00311	CDC7	Cell division cycle 7-related protein kinase	+	10.0585	2.10352
A0A494C1N2;Q9BXL6	CARD14	Caspase recruitment domain family member 14;Caspase recruitment domain-containing protein 14	+	10.7065	2.09965
Q02878	RPL6	Large ribosomal subunit protein eL6	+	7.18524	2.0801
A0A1X7SBY3;A0A8V8TMC8;H0Y860;Q9P246;Q9P246-2	STIM2	Stromal interaction molecule 2;Stromal interaction molecule 2;Stromal interaction molecule 2;Stromal interaction molecule 2;Isoform 2 of Stromal interaction molecule 2	+	6.49415	2.06135
A0A3B3ITJ4	HNRNPL	Heterogeneous nuclear ribonucleoprotein L	+	2.43151	2.05355
Q9Y2K6	USP20	Ubiquitin carboxyl-terminal hydrolase 20	+	4.51401	2.04161
Q9BUE0	MED18	Mediator of RNA polymerase II transcription subunit 18	+	1.31213	2.03834
Q8TD16;Q8TD16-2	BICD2	Protein bicaudal D homolog 2;Isoform 2 of Protein bicaudal D homolog 2	+	3.96542	2.03201
H3BMM9;H3BTC0;H3BV80;Q15287;Q15287-2;Q15287-3	RNPS1	RNA-binding protein with serine-rich domain 1 (Fragment);RNA-binding protein with serine-rich domain 1 (Fragment);RNA-binding protein with serine-rich domain 1;RNA-binding protein with serine-rich domain 1;Isoform 2 of RNA-binding protein with serine-rich domain 1;Isoform 3 of RNA-binding protein with serine-rich domain 1	+	4.61925	2.02694
A0A8I5QL06;Q8TEK3;Q8TEK3-1	DOT1L	Histone-lysine N-methyltransferase, H3 lysine-79 specific;Histone-lysine N-methyltransferase, H3 lysine-79 specific;Isoform 2 of Histone-lysine N-methyltransferase, H3 lysine-79 specific	+	4.43061	2.02602
B0QZ35;E9PC49;Q96EB6	SIRT1	Sirtuin 1;Sirtuin 1;NAD-dependent protein deacetylase sirtuin-1	+	5.53976	2.02205
Q12996	CSTF3	Cleavage stimulation factor subunit 3	+	4.13214	2.01129
Q96T58	SPEN	Msx2-interacting protein	+	5.47631	1.99862
O60264	SMARCA5	SWI/SNF-related matrix-associated actin-dependent regulator of chromatin subfamily A member 5	+	11.47	1.99794
O95232	LUC7L3	Luc7-like protein 3	+	4.35776	1.99782
Q8IVL5	P3H2	Prolyl 3-hydroxylase 2	+	6.11349	1.99709
E7EWZ1;P10243;P10243-2	MYBL1	MYB proto-oncogene like 1;Myb-related protein A;Isoform 2 of Myb-related protein A	+	6.04883	1.97113
Q5TAP6	UTP14C	U3 small nucleolar RNA-associated protein 14 homolog C	+	1.7237	1.96972
P78356	PIP4K2B	Phosphatidylinositol 5-phosphate 4-kinase type-2 beta	+	3.92271	1.96775
P62495	ETF1	Eukaryotic peptide chain release factor subunit 1	+	4.85536	1.96691
Q7L4E1	MIGA2	Mitoguardin 2	+	6.40967	1.96406
P11940	PABPC1	Polyadenylate-binding protein 1	+	7.4981	1.96391
Q14966	ZNF638	Zinc finger protein 638	+	6.49171	1.96128
H0YKC2;Q8WXD2-2	SCG3	Secretogranin-3 (Fragment);Isoform 2 of Secretogranin-3	+	1.21192	1.95996
A0A0U1RQI5;Q9BX66;Q9BX66-10;Q9BX66-11;Q9BX66-12;Q9BX66-2;Q9BX66-3;Q9BX66-4;Q9BX66-5;Q9BX66-6;Q9BX66-8;Q9BX66-9	SORBS1	Sorbin and SH3 domain containing 1 (Fragment);Sorbin and SH3 domain-containing protein 1;Isoform 10 of Sorbin and SH3 domain-containing protein 1;Isoform 11 of Sorbin and SH3 domain-containing protein 1;Isoform 12 of Sorbin and SH3 domain-containing protein 1;Isoform 2 of Sorbin and SH3 domain-containing protein 1;Isoform 3 of Sorbin and SH3 domain-containing protein 1;Isoform 4 of Sorbin and SH3…	+	1.45408	1.95451
K7ESM3	LGALS3BP	Galectin 3 binding protein (Fragment)	+	2.03061	1.93316
Q96RR1;Q96RR1-2	TWNK	Twinkle mtDNA helicase;Isoform 2 of Twinkle mtDNA helicase	+	10.091	1.93224
H3BMQ2;Q9UHA3	RSL24D1	Ribosomal L24 domain containing 1;Probable ribosome biogenesis protein RLP24	+	2.96672	1.92501
Q05048	CSTF1	Cleavage stimulation factor subunit 1	+	4.09233	1.92491
O95639	CPSF4	Cleavage and polyadenylation specificity factor subunit 4	+	4.93621	1.92156
H7BXG6;M0R167;Q9H0D2;Q9H0D2-2	ZNF541	Zinc finger protein 541 (Fragment);Zinc finger protein 541 (Fragment);Zinc finger protein 541;Isoform 2 of Zinc finger protein 541	+	4.44153	1.921
Q03188	CENPC	Centromere protein C	+	5.05523	1.9136
Q9H2G4	TSPYL2	Testis-specific Y-encoded-like protein 2	+	5.00561	1.91208
Q13310-3	PABPC4	Isoform 3 of Polyadenylate-binding protein 4	+	7.80192	1.90954
Q641Q2	WASHC2A	WASH complex subunit 2A	+	3.40417	1.90299
Q06787;Q06787-3	FMR1	Fragile X messenger ribonucleoprotein 1;Isoform 2 of Fragile X messenger ribonucleoprotein 1	+	4.48339	1.89368
Q8TAD8	SNIP1	Smad nuclear-interacting protein 1	+	4.44852	1.88544
Q8WV44	TRIM41	E3 ubiquitin-protein ligase TRIM41	+	3.4382	1.88517
Q9BZI7;Q9BZI7-2	UPF3B	Regulator of nonsense transcripts 3B;Isoform 2 of Regulator of nonsense transcripts 3B	+	4.49023	1.87748
Q96J02;Q96J02-2	ITCH	E3 ubiquitin-protein ligase Itchy homolog;Isoform 2 of E3 ubiquitin-protein ligase Itchy homolog	+	6.65285	1.85615
O94888	UBXN7	UBX domain-containing protein 7	+	4.35489	1.85575
Q9UGU0;Q9UGU0-2	TCF20	Transcription factor 20;Isoform 2 of Transcription factor 20	+	5.15356	1.84919
A0A499FI31	SART3	Spliceosome associated factor 3, U4/U6 recycling protein	+	4.57828	1.84898
P61313	RPL15	Large ribosomal subunit protein eL15	+	8.14432	1.84655
O76021	RSL1D1	Ribosomal L1 domain-containing protein 1	+	2.80514	1.83803
A0A2R8Y7Q9;A0A2R8YEK8;Q9Y5P4;Q9Y5P4-2;Q9Y5P4-3	CERT1	Ceramide transfer protein;Ceramide transfer protein;Ceramide transfer protein;Isoform 2 of Ceramide transfer protein;Isoform 3 of Ceramide transfer protein	+	3.9507	1.83704
E7EMZ9;E9PBC6;O95359;O95359-3	TACC2	Transforming acidic coiled-coil containing protein 2;Transforming acidic coiled-coil containing protein 2;Transforming acidic coiled-coil-containing protein 2;Isoform 3 of Transforming acidic coiled-coil-containing protein 2	+	6.21512	1.82216
A0A087X0H9	RBM26	RNA binding motif protein 26	+	4.79808	1.81833
Q7Z6E9;Q7Z6E9-2	RBBP6	E3 ubiquitin-protein ligase RBBP6;Isoform 2 of E3 ubiquitin-protein ligase RBBP6	+	4.59599	1.81131
P49674	CSNK1E	Casein kinase I isoform epsilon	+	4.38571	1.8016
Q8WTT2	NOC3L	Nucleolar complex protein 3 homolog	+	4.4891	1.7893
Q8N726;Q8N726-2	CDKN2A	Tumor suppressor ARF;Isoform smARF of Tumor suppressor ARF	+	6.31293	1.77959
A0A804HJ87;Q9H4I0	RAD21L1	RAD21 cohesin complex component like 1;Double-strand-break repair protein rad21-like protein 1	+	3.44976	1.77882
A0A087WXK8;Q9H4H8;Q9H4H8-2	FAM83D	Chromosome 20 open reading frame 129;Protein FAM83D;Isoform 2 of Protein FAM83D	+	8.02493	1.7744
P08621	SNRNP70	U1 small nuclear ribonucleoprotein 70 kDa	+	4.79318	1.77185
Q5BKZ1	ZNF326	DBIRD complex subunit ZNF326	+	5.9944	1.7699
P18583;P18583-5;P18583-7;P18583-9	SON	Protein SON;Isoform D of Protein SON;Isoform G of Protein SON;Isoform I of Protein SON	+	3.7761	1.76161
P51858-2	HDGF	Isoform 2 of Hepatoma-derived growth factor	+	2.03408	1.76069
A0A8I5KQQ6;A0A8I5KRU1;C9J088;C9JTY6;J3KR72;P49848;P49848-3;P49848-4	TAF6	TATA-box binding protein associated factor 6;TATA-box binding protein associated factor 6;TATA-box binding protein associated factor 6;TATA-box binding protein associated factor 6;Transcription initiation factor TFIID subunit 6;Transcription initiation factor TFIID subunit 6;Isoform 3 of Transcription initiation factor TFIID subunit 6;Isoform 4 of Transcription initiation factor TFIID subunit 6	+	4.60927	1.76057
A0A7I2V4F2;A0A7I2V5Q5;A0A7I2V629;C9JM79;C9JN15;E9PG73;Q13427;Q13427-2	PPIG	Peptidylprolyl isomerase G;Peptidylprolyl isomerase G;Peptidylprolyl isomerase G;Peptidyl-prolyl cis-trans isomerase G (Fragment);Peptidyl-prolyl cis-trans isomerase (Fragment);Peptidylprolyl isomerase G;Peptidyl-prolyl cis-trans isomerase G;Isoform 2 of Peptidyl-prolyl cis-trans isomerase G	+	3.63579	1.75239
J3QQ67;Q07020	RPL18	Ribosomal protein L18 (Fragment);Large ribosomal subunit protein eL18	+	5.51687	1.75208
Q96GA3	LTV1	Protein LTV1 homolog	+	5.6527	1.74828
Q9P2D3;Q9P2D3-3	HEATR5B	HEAT repeat-containing protein 5B;Isoform 3 of HEAT repeat-containing protein 5B	+	4.63906	1.74186
O00268	TAF4	Transcription initiation factor TFIID subunit 4	+	3.96497	1.73428
Q6ZNA4;Q6ZNA4-2;Q6ZNA4-3;Q6ZNA4-4	RNF111	E3 ubiquitin-protein ligase Arkadia;Isoform 2 of E3 ubiquitin-protein ligase Arkadia;Isoform 3 of E3 ubiquitin-protein ligase Arkadia;Isoform 4 of E3 ubiquitin-protein ligase Arkadia	+	5.93542	1.72993
Q9HAZ1	CLK4	Dual specificity protein kinase CLK4	+	4.60116	1.72729
Q9UK61;Q9UK61-3;Q9UK61-4	TASOR	Protein TASOR;Isoform 3 of Protein TASOR;Isoform 4 of Protein TASOR	+	7.38316	1.71976
P48729-3	CSNK1A1	Isoform 3 of Casein kinase I isoform alpha	+	13.0723	1.71946
A0A2R8YGB3;Q9UNA1;Q9UNA1-2	ARHGAP26	Rho GTPase-activating protein 26;Rho GTPase-activating protein 26;Isoform 2 of Rho GTPase-activating protein 26	+	4.78427	1.71715
Q9H307	PNN	Pinin	+	4.92761	1.71031
H7BYT1;P48730;P48730-2	CSNK1D	Casein kinase 1 delta;Casein kinase I isoform delta;Isoform 2 of Casein kinase I isoform delta	+	6.59827	1.70691
P53350	PLK1	Serine/threonine-protein kinase PLK1	+	4.96252	1.69669
Q5VTL8	PRPF38B	Pre-mRNA-splicing factor 38B	+	3.10513	1.694
Q92610	ZNF592	Zinc finger protein 592	+	6.00974	1.69048
Q6PKG0	LARP1	La-related protein 1	+	5.9422	1.68807
V9GYA5	SLC25A16	Solute carrier family 25 member 16	+	2.80237	1.68685
Q9Y3Y2;Q9Y3Y2-3;Q9Y3Y2-4	CHTOP	Chromatin target of PRMT1 protein;Isoform 2 of Chromatin target of PRMT1 protein;Isoform 3 of Chromatin target of PRMT1 protein	+	4.34678	1.68627
Q32P51	HNRNPA1L2	Heterogeneous nuclear ribonucleoprotein A1-like 2	+	1.86411	1.68339
Q5JR04;Q9HCE1	MOV10	RNA helicase;Helicase MOV-10	+	2.95763	1.68257
J3QT09;Q9BQF6;Q9BQF6-2	SENP7	SUMO specific peptidase 7;Sentrin-specific protease 7;Isoform 2 of Sentrin-specific protease 7	+	3.32276	1.66891
Q9Y3B9	RRP15	RRP15-like protein	+	2.80508	1.6604
A0A087WXP2;A0A8I5KYE6;A0A8J8YL86;B4DHW2;C9JWJ8;K7EJB0;K7EKH0;K7EN08;K7ESG9;Q14938;Q14938-2;Q14938-3;Q14938-5	NFIX	Nuclear factor 1;Nuclear factor 1 (Fragment);Nuclear factor 1;Nuclear factor 1;Nuclear factor 1;CCAAT-box-binding transcription factor (Fragment);CCAAT-box-binding transcription factor (Fragment);Nuclear factor 1;CCAAT-box-binding transcription factor (Fragment);Nuclear factor 1 X-type;Isoform 2 of Nuclear factor 1 X-type;Isoform 3 of Nuclear factor 1 X-type;Isoform 5 of Nuclear factor 1 X-type	+	1.80451	1.65958
P67809	YBX1	Y-box-binding protein 1	+	4.87077	1.65508
O75683	SURF6	Surfeit locus protein 6	+	2.75282	1.65395
O75330;O75330-2;O75330-3	HMMR	Hyaluronan mediated motility receptor;Isoform 2 of Hyaluronan mediated motility receptor;Isoform 3 of Hyaluronan mediated motility receptor	+	5.14096	1.64554
A0A8Q3WK70	MPHOSPH10	U3 small nucleolar ribonucleoprotein protein MPP10	+	1.61092	1.62846
Q9NPG3;Q9NPG3-2	UBN1	Ubinuclein-1;Isoform 2 of Ubinuclein-1	+	2.95751	1.61938
Q9Y291	MRPS33	Small ribosomal subunit protein mS33	+	5.6247	1.61793
Q9NP55;Q9NP55-2	BPIFA1	BPI fold-containing family A member 1;Isoform 2 of BPI fold-containing family A member 1	+	1.41424	1.61406
P36578	RPL4	Large ribosomal subunit protein uL4	+	5.13302	1.60563
Q5JTH9	RRP12	RRP12-like protein	+	2.28297	1.60328
A0A087WT80;A0A087WW73;A0A0D9SF51;A0A0D9SFJ4;A0A0D9SG17;A0A1B0GWB6;Q9NQ66;Q9NQ66-2	PLCB1	1-phosphatidylinositol 4,5-bisphosphate phosphodiesterase (Fragment);1-phosphatidylinositol 4,5-bisphosphate phosphodiesterase (Fragment);Phosphoinositide phospholipase C (Fragment);Phospholipase C beta 1 (Fragment);Phosphoinositide phospholipase C (Fragment);1-phosphatidylinositol 4,5-bisphosphate phosphodiesterase;1-phosphatidylinositol 4,5-bisphosphate phosphodiesterase beta-1;Isoform B of 1-p…	+	1.17447	1.58831
Q9NY93	DDX56	Probable ATP-dependent RNA helicase DDX56	+	1.71978	1.58821
Q5T8P6-2	RBM26	Isoform 2 of RNA-binding protein 26	+	3.07283	1.58146
P46013	MKI67	Proliferation marker protein Ki-67	+	1.58708	1.57965
Q9UQ35	SRRM2	Serine/arginine repetitive matrix protein 2	+	4.0299	1.57691
Q8NDT2	RBM15B	Putative RNA-binding protein 15B	+	3.93916	1.57493
P11274;P11274-2	BCR	Breakpoint cluster region protein;Isoform 2 of Breakpoint cluster region protein	+	3.46956	1.56853
P16401	H1-5	Histone H1.5	+	6.20132	1.5619
Q96TC7	RMDN3	Regulator of microtubule dynamics protein 3	+	7.16602	1.55316
Q9HCH0;Q9HCH0-2	NCKAP5L	Nck-associated protein 5-like;Isoform 2 of Nck-associated protein 5-like	+	3.45037	1.54871
Q9NWT1	PAK1IP1	p21-activated protein kinase-interacting protein 1	+	1.7702	1.54564
Q8IY81	FTSJ3	pre-rRNA 2'-O-ribose RNA methyltransferase FTSJ3	+	2.00943	1.52687
A0A0D9SEM4;Q08170	SRSF4	Serine and arginine rich splicing factor 4 (Fragment);Serine/arginine-rich splicing factor 4	+	4.81385	1.52568
A0A0A0MRX1;Q12926;Q12926-2	ELAVL2	ELAV-like protein;ELAV-like protein 2;Isoform 2 of ELAV-like protein 2	+	4.4713	1.52448
A0A494BZV2	MPRIP	Myosin phosphatase Rho interacting protein	+	2.69603	1.50817
Q6ZU65	UBN2	Ubinuclein-2	+	2.94735	1.50481
Q5VYS8	TUT7	Terminal uridylyltransferase 7	+	6.34989	1.50334
J3KSW8	MPRIP	Myosin phosphatase Rho interacting protein (Fragment)	+	1.95058	1.50305
A0A1W2PPX9;A0A8I5KNR2;A0A8I5KQS3;A0A8I5KV15;A0A8I5KW81;A0A8I5KWD0;C9JG86;H7BXT4;H7BZ93;H7C3H4;Q9BYW2;Q9BYW2-2;Q9BYW2-3	SETD2	[histone H3]-lysine(36) N-trimethyltransferase;SET domain containing 2, histone lysine methyltransferase (Fragment);SET domain containing 2, histone lysine methyltransferase (Fragment);[histone H3]-lysine(36) N-trimethyltransferase (Fragment);[histone H3]-lysine(36) N-trimethyltransferase (Fragment);SET domain containing 2, histone lysine methyltransferase (Fragment);SET domain containing 2, hist…	+	4.49644	1.49888
O00425	IGF2BP3	Insulin-like growth factor 2 mRNA-binding protein 3	+	5.27253	1.49069
I3L2S3;Q9ULH7;Q9ULH7-2;Q9ULH7-3;Q9ULH7-4;Q9ULH7-5	MRTFB	Phosphatase and actin regulator;Myocardin-related transcription factor B;Isoform 2 of Myocardin-related transcription factor B;Isoform 3 of Myocardin-related transcription factor B;Isoform 4 of Myocardin-related transcription factor B;Isoform 5 of Myocardin-related transcription factor B	+	2.16193	1.49021
C9J600;Q5T670;Q7L590;Q7L590-2	MCM10	Minichromosome maintenance 10 replication initiation factor (Fragment);Protein MCM10 homolog;Protein MCM10 homolog;Isoform 2 of Protein MCM10 homolog	+	1.81097	1.49014
D6RHD3;D6RJF0;Q9BS16	CENPK	Centromere protein K	+	5.40673	1.48874
Q9Y6R9;Q9Y6R9-2	CCDC61	Centrosomal protein CCDC61;Isoform 2 of Centrosomal protein CCDC61	+	1.72409	1.48707
B4DUJ5;Q8IWP9	CCDC28A	Coiled-coil domain containing 28A;Coiled-coil domain-containing protein 28A	+	4.69219	1.48463
P55197;P55197-1;Q5JT35	MLLT10	Protein AF-10;Isoform 1 of Protein AF-10;MLLT10 histone lysine methyltransferase DOT1L cofactor (Fragment)	+	3.07713	1.48282
A0A1X7SBZ2;A0A5H1ZRQ2;Q92841	DDX17	RNA helicase;RNA helicase;Probable ATP-dependent RNA helicase DDX17	+	2.86704	1.48065
Q13188;Q13188-2	STK3	Serine/threonine-protein kinase 3;Isoform 2 of Serine/threonine-protein kinase 3	+	5.75947	1.47865
O95758;O95758-1;O95758-2;O95758-4;O95758-5;O95758-6	PTBP3	Polypyrimidine tract-binding protein 3;Isoform 1 of Polypyrimidine tract-binding protein 3;Isoform 2 of Polypyrimidine tract-binding protein 3;Isoform 4 of Polypyrimidine tract-binding protein 3;Isoform 5 of Polypyrimidine tract-binding protein 3;Isoform 6 of Polypyrimidine tract-binding protein 3	+	2.8057	1.47359
A0A6Q8PGH5;Q5VWX1	KHDRBS2	KH RNA binding domain containing, signal transduction associated 2;KH domain-containing, RNA-binding, signal transduction-associated protein 2	+	2.39303	1.47249
G3V529;Q9GZR7	DDX24	ATP-dependent RNA helicase;ATP-dependent RNA helicase DDX24	+	4.03956	1.47158
Q9Y5S9	RBM8A	RNA-binding protein 8A	+	5.68974	1.46729
Q5THJ4;Q5THJ4-2	VPS13D	Intermembrane lipid transfer protein VPS13D;Isoform 2 of Intermembrane lipid transfer protein VPS13D	+	9.54905	1.46717
Q6MZP7;Q6MZP7-2;Q6MZP7-3;Q6MZP7-4	LIN54	Protein lin-54 homolog;Isoform 2 of Protein lin-54 homolog;Isoform 3 of Protein lin-54 homolog;Isoform 4 of Protein lin-54 homolog	+	3.29678	1.46024
Q9H0L4	CSTF2T	Cleavage stimulation factor subunit 2 tau variant	+	3.06984	1.45501
Q14596;Q14596-2	NBR1	Next to BRCA1 gene 1 protein;Isoform 2 of Next to BRCA1 gene 1 protein	+	2.96625	1.44972
Q12802;Q12802-2;Q12802-4	AKAP13	A-kinase anchor protein 13;Isoform 2 of A-kinase anchor protein 13;Isoform 3 of A-kinase anchor protein 13	+	6.27673	1.44955
B7Z6D5;Q96GQ7	DDX27	RNA helicase;Probable ATP-dependent RNA helicase DDX27	+	1.7486	1.44832
A0A3B3IUC7;P09467	FBP1	fructose-bisphosphatase;Fructose-1,6-bisphosphatase 1	+	2.18126	1.4431
A0A6Q8PGT6;P38935	IGHMBP2	Immunoglobulin mu DNA binding protein 2;DNA-binding protein SMUBP-2	+	4.36728	1.44228
Q15717;Q15717-2	ELAVL1	ELAV-like protein 1;Isoform 2 of ELAV-like protein 1	+	5.01695	1.44038
A0AVF1;A0AVF1-2;A0AVF1-3;B7Z2T3;B7Z6R6;F8WEZ4;Q96CU4	IFT56	Intraflagellar transport protein 56;Isoform 2 of Intraflagellar transport protein 56;Isoform 3 of Intraflagellar transport protein 56;Intraflagellar transport protein 56;Intraflagellar transport protein 56;Intraflagellar transport protein 56;Intraflagellar transport protein 56	+	2.23416	1.4385
J3KP15;Q01130	SRSF2	Serine and arginine rich splicing factor 2 (Fragment);Serine/arginine-rich splicing factor 2	+	4.06304	1.43573
A0A0A0MRK1;E9PAV9;Q5T3I0;Q5T3I0-3	GPATCH4	G patch domain-containing protein 4;G patch domain-containing protein 4;G patch domain-containing protein 4;Isoform 3 of G patch domain-containing protein 4	+	3.77315	1.43435
K7EIN2;Q9BRJ7	NUDT16L1	Nudix hydrolase 16 like 1 (Fragment);Tudor-interacting repair regulator protein	+	2.42296	1.43377
Q8TDD1-2	DDX54	Isoform 2 of ATP-dependent RNA helicase DDX54	+	2.67343	1.43058
Q8IVF2;Q8IVF2-3	AHNAK2	Protein AHNAK2;Isoform 3 of Protein AHNAK2	+	4.38446	1.42111
Q9NV58;Q9NV58-2;Q9NV58-3	RNF19A	E3 ubiquitin-protein ligase RNF19A;Isoform 2 of E3 ubiquitin-protein ligase RNF19A;Isoform 3 of E3 ubiquitin-protein ligase RNF19A	+	2.07167	1.41745
O43164;O43164-2	PJA2	E3 ubiquitin-protein ligase Praja-2;Isoform 2 of E3 ubiquitin-protein ligase Praja-2	+	4.00247	1.40846
O43390-2	HNRNPR	Isoform 2 of Heterogeneous nuclear ribonucleoprotein R	+	2.18038	1.40686
Q15050	RRS1	Ribosome biogenesis regulatory protein homolog	+	1.59236	1.4035
P04004	VTN	Vitronectin	+	6.8787	1.40225
Q9NR30	DDX21	Nucleolar RNA helicase 2	+	4.24084	1.40138
P10412	H1-4	Histone H1.4	+	5.56651	1.39898
Q9H9Y2	RPF1	Ribosome production factor 1	+	1.41513	1.39878
Q9NQ29;Q9NQ29-2	LUC7L	Putative RNA-binding protein Luc7-like 1;Isoform 2 of Putative RNA-binding protein Luc7-like 1	+	5.30449	1.39563
Q96SU4-3	OSBPL9	Isoform 3 of Oxysterol-binding protein-related protein 9	+	4.4166	1.39359
Q9Y6J0	CABIN1	Calcineurin-binding protein cabin-1	+	3.14557	1.39128
Q9ULU4-12;Q9ULU4-14;Q9ULU4-21	ZMYND8	Isoform 12 of MYND-type zinc finger-containing chromatin reader ZMYND8;Isoform 14 of MYND-type zinc finger-containing chromatin reader ZMYND8;Isoform 21 of MYND-type zinc finger-containing chromatin reader ZMYND8	+	5.52761	1.38685
A0A8Q3WMA7	SFPQ	Splicing factor proline and glutamine rich	+	1.31103	1.38603
A0A087WUN5;Q96DE5	ANAPC16	Anaphase-promoting complex subunit 16	+	1.40542	1.38259
Q5QPL9;Q9UKM9;Q9UKM9-2	RALY	RALY heterogeneous nuclear ribonucleoprotein (Fragment);RNA-binding protein Raly;Isoform 1 of RNA-binding protein Raly	+	7.57055	1.38146
G3V289;G3V5J9;P01100;P01100-3	FOS	Fos proto-oncogene, AP-1 transcription factor subunit;Fos proto-oncogene, AP-1 transcription factor subunit;Protein c-Fos;Isoform 3 of Protein c-Fos	+	2.14767	1.37459
P16989	YBX3	Y-box-binding protein 3	+	4.0014	1.36776
Q09161	NCBP1	Nuclear cap-binding protein subunit 1	+	4.96189	1.36627
H3BTR4;H3BUW2;Q96BT3;Q96BT3-2	CENPT	Centromere protein T;Centromere protein T (Fragment);Centromere protein T;Isoform 2 of Centromere protein T	+	1.9441	1.35476
H3BNU8;Q1ED39	KNOP1	Lysine rich nucleolar protein 1;Lysine-rich nucleolar protein 1	+	2.34262	1.35373
P33240;P33240-2	CSTF2	Cleavage stimulation factor subunit 2;Isoform 2 of Cleavage stimulation factor subunit 2	+	2.83446	1.35344
Q53F19	NCBP3	Nuclear cap-binding protein subunit 3	+	3.78315	1.35264
Q9P275	USP36	Ubiquitin carboxyl-terminal hydrolase 36	+	3.46439	1.35199
Q15542	TAF5	Transcription initiation factor TFIID subunit 5	+	4.02695	1.34798
Q9UIG0;Q9UIG0-2	BAZ1B	Tyrosine-protein kinase BAZ1B;Isoform 2 of Tyrosine-protein kinase BAZ1B	+	4.31202	1.34777
A0A087X109;P09917;P09917-2;P09917-3;P09917-4;P09917-5	ALOX5	Polyunsaturated fatty acid 5-lipoxygenase;Polyunsaturated fatty acid 5-lipoxygenase;Isoform 2 of Polyunsaturated fatty acid 5-lipoxygenase;Isoform 3 of Polyunsaturated fatty acid 5-lipoxygenase;Isoform 4 of Polyunsaturated fatty acid 5-lipoxygenase;Isoform 5 of Polyunsaturated fatty acid 5-lipoxygenase	+	1.40725	1.34445
Q92900;Q92900-2	UPF1	Regulator of nonsense transcripts 1;Isoform 2 of Regulator of nonsense transcripts 1	+	5.3787	1.34218
Q9NZM5	NOP53	Ribosome biogenesis protein NOP53	+	3.84611	1.34052
A0A0B4J291;Q8N8U2	CDYL2	Chromodomain Y like 2;Chromodomain Y-like protein 2	+	3.31065	1.33685
Q8WXH0;Q8WXH0-2	SYNE2	Nesprin-2;Isoform 2 of Nesprin-2	+	4.34809	1.33527
Q8NI27	THOC2	THO complex subunit 2	+	4.14336	1.33514
Q9BXP5;Q9BXP5-2;Q9BXP5-3;Q9BXP5-4	SRRT	Serrate RNA effector molecule homolog;Isoform 2 of Serrate RNA effector molecule homolog;Isoform 3 of Serrate RNA effector molecule homolog;Isoform 4 of Serrate RNA effector molecule homolog	+	2.63159	1.33248
A0A0C4DGF8;A0A1B0GU48;A0A1B0GV09;Q9H9B1;Q9H9B1-3	EHMT1	Euchromatic histone lysine methyltransferase 1 (Fragment);Euchromatic histone lysine methyltransferase 1 (Fragment);Euchromatic histone lysine methyltransferase 1;Histone-lysine N-methyltransferase EHMT1;Isoform 3 of Histone-lysine N-methyltransferase EHMT1	+	3.42819	1.32755
Q99549	MPHOSPH8	M-phase phosphoprotein 8	+	3.85985	1.32585
Q9BZF3-3;Q9BZF3-5	OSBPL6	Isoform 3 of Oxysterol-binding protein-related protein 6;Isoform 5 of Oxysterol-binding protein-related protein 6	+	1.55747	1.32484
A0A2R8Y849;A0A2R8YD14;E7ETK0;P62847;P62847-2;P62847-3;P62847-4	RPS24	40S ribosomal protein S24;40S ribosomal protein S24;40S ribosomal protein S24;Small ribosomal subunit protein eS24;Isoform 2 of Small ribosomal subunit protein eS24;Isoform 3 of Small ribosomal subunit protein eS24;Isoform 4 of Small ribosomal subunit protein eS24	+	6.31646	1.32174
Q13823	GNL2	Nucleolar GTP-binding protein 2	+	2.37057	1.32131
Q2NL82	TSR1	Pre-rRNA-processing protein TSR1 homolog	+	5.03583	1.3188
Q7L2E3-2	DHX30	Isoform 2 of ATP-dependent RNA helicase DHX30	+	2.80208	1.31832
A0A590UJI3;A0A590UJM2;A0A590UK29;D6RAI5;E9PCX7;Q13423	NNT	proton-translocating NAD(P)(+) transhydrogenase;Nicotinamide nucleotide transhydrogenase;Nicotinamide nucleotide transhydrogenase;Nicotinamide nucleotide transhydrogenase (Fragment);proton-translocating NAD(P)(+) transhydrogenase;NAD(P) transhydrogenase, mitochondrial	+	1.68954	1.31738
P43681	CHRNA4	Neuronal acetylcholine receptor subunit alpha-4	+	1.38537	1.31681
Q96PK6	RBM14	RNA-binding protein 14	+	1.14854	1.30629
P54198;P54198-2	HIRA	Protein HIRA;Isoform Short of Protein HIRA	+	3.33423	1.30615
A0A2R8YH03;A0A8Q3SI68;A0A8Q3SI84;A0A8V8TMM4;A0A8V8TMN1;Q5VWN6;Q5VWN6-2	TASOR2	Transcription activation suppressor family member 2;Transcription activation suppressor family member 2;Transcription activation suppressor family member 2;Transcription activation suppressor family member 2;Transcription activation suppressor family member 2;Protein TASOR 2;Isoform 2 of Protein TASOR 2	+	2.94024	1.30601
P07910-2	HNRNPC	Isoform C1 of Heterogeneous nuclear ribonucleoproteins C1/C2	+	6.78537	1.30491
P18615;P18615-3	NELFE	Negative elongation factor E;Isoform 2 of Negative elongation factor E	+	3.18349	1.30328
Q8N567	ZCCHC9	Zinc finger CCHC domain-containing protein 9	+	1.61215	1.29722
P11387	TOP1	DNA topoisomerase 1	+	4.56709	1.29253
Q8TDN6	BRIX1	Ribosome biogenesis protein BRX1 homolog	+	3.08902	1.288
P49750	YLPM1	YLP motif-containing protein 1	+	3.9994	1.28644
Q9NZI8	IGF2BP1	Insulin-like growth factor 2 mRNA-binding protein 1	+	4.69086	1.28517
Q8IZL8	PELP1	Proline-, glutamic acid- and leucine-rich protein 1	+	2.78898	1.28381
Q02040	AKAP17A	A-kinase anchor protein 17A	+	5.95031	1.28316
Q7Z417	NUFIP2	FMR1-interacting protein NUFIP2	+	3.39948	1.27758
Q13243	SRSF5	Serine/arginine-rich splicing factor 5	+	4.14127	1.27746
Q9H4L4	SENP3	Sentrin-specific protease 3	+	6.7296	1.27671
P52294	KPNA1	Importin subunit alpha-5	+	3.27703	1.2747
Q2TBE0	CWF19L2	CWF19-like protein 2	+	7.40036	1.27279
A0A7I2V5Y7;Q15233	NONO	Non-POU domain containing octamer binding;Non-POU domain-containing octamer-binding protein	+	1.1921	1.27249
P18124	RPL7	Large ribosomal subunit protein uL30	+	6.53329	1.27046
Q01831	XPC	DNA repair protein complementing XP-C cells	+	2.9469	1.26951
P40429	RPL13A	Large ribosomal subunit protein uL13	+	5.53623	1.26425
O00422-2	SAP18	Isoform 2 of Histone deacetylase complex subunit SAP18	+	5.30086	1.26112
O75367;O75367-1;O75367-3	MACROH2A1	Core histone macro-H2A.1;Isoform 2 of Core histone macro-H2A.1;Isoform 3 of Core histone macro-H2A.1	+	3.16653	1.26067
Q9C0B0	UNK	RING finger protein unkempt homolog	+	2.27068	1.2589
Q8WWM7	ATXN2L	Ataxin-2-like protein	+	3.29365	1.25314
A0A0A0MRX8;A0A1B0GWI9;A0A1B0GWJ4;A0A2R8Y7V8;O00712;O00712-4;O00712-5;Q5VW26;Q5VW27;Q5VW30;U3KQE8	NFIB	Nuclear factor 1;Nuclear factor 1 (Fragment);Nuclear factor 1;Nuclear factor 1;Nuclear factor 1 B-type;Isoform 4 of Nuclear factor 1 B-type;Isoform 5 of Nuclear factor 1 B-type;Nuclear factor 1;Nuclear factor 1;Nuclear factor 1;Nuclear factor 1	+	3.4731	1.2527
Q9NVP1	DDX18	ATP-dependent RNA helicase DDX18	+	1.69994	1.25154
P68871	HBB	Hemoglobin subunit beta	+	1.58011	1.24256
Q9Y2S7	POLDIP2	Polymerase delta-interacting protein 2	+	9.74288	1.24095
Q9P1Z2;Q9P1Z2-2;Q9P1Z2-3	CALCOCO1	Calcium-binding and coiled-coil domain-containing protein 1;Isoform 2 of Calcium-binding and coiled-coil domain-containing protein 1;Isoform 3 of Calcium-binding and coiled-coil domain-containing protein 1	+	4.15464	1.23911
Q9BRT6	LLPH	Protein LLP homolog	+	1.53431	1.23074
P38919	EIF4A3	Eukaryotic initiation factor 4A-III	+	3.34547	1.2298
Q96A33	CCDC47	PAT complex subunit CCDC47	+	4.34807	1.22692
P62424	RPL7A	Large ribosomal subunit protein eL8	+	5.32681	1.22586
P22626	HNRNPA2B1	Heterogeneous nuclear ribonucleoproteins A2/B1	+	4.5272	1.21924
Q00577	PURA	Transcriptional activator protein Pur-alpha	+	3.45661	1.21645
A0A804HLG9;A0A8I5KTB6;A0A8I5KU09;A0A8I5KYW6;A0A8I5QKX2;Q16514;Q16514-2	TAF12	Transcription initiation factor TFIID subunit 12;Transcription initiation factor TFIID subunit 12;Transcription initiation factor TFIID subunit 12;Transcription initiation factor TFIID subunit 12;Transcription initiation factor TFIID subunit 12;Transcription initiation factor TFIID subunit 12;Isoform TAFII15 of Transcription initiation factor TFIID subunit 12	+	1.65229	1.21229
Q6P158	DHX57	Putative ATP-dependent RNA helicase DHX57	+	5.44773	1.21066
Q15361	TTF1	Transcription termination factor 1	+	2.72873	1.21014
E7ERS3;Q86VM9	ZC3H18	Zinc finger CCCH-type containing 18;Zinc finger CCCH domain-containing protein 18	+	4.06761	1.20406
Q9Y3U8	RPL36	Large ribosomal subunit protein eL36	+	3.49081	1.19969
Q9NUQ6;Q9NUQ6-2	SPATS2L	SPATS2-like protein;Isoform 2 of SPATS2-like protein	+	4.01274	1.19821
Q6ZUT6;Q6ZUT6-2;Q6ZUT6-4	CCDC9B	Coiled-coil domain-containing protein 9B;Isoform 2 of Coiled-coil domain-containing protein 9B;Isoform 4 of Coiled-coil domain-containing protein 9B	+	2.89235	1.1978
A0A087WUK2;O14979	HNRNPDL	Heterogeneous nuclear ribonucleoprotein D like;Heterogeneous nuclear ribonucleoprotein D-like	+	2.78194	1.19657
Q9BZE4	GTPBP4	GTP-binding protein 4	+	2.04964	1.19552
Q96JM3	CHAMP1	Chromosome alignment-maintaining phosphoprotein 1	+	3.75476	1.19409
Q9BYG3	NIFK	MKI67 FHA domain-interacting nucleolar phosphoprotein	+	1.32316	1.1927
P14866	HNRNPL	Heterogeneous nuclear ribonucleoprotein L	+	4.23249	1.19268
A0A7I2YQG2;J3KTE4;J3QR09;P84098	RPL19	Ribosomal protein L19;Ribosomal protein L19;Ribosomal protein L19;Large ribosomal subunit protein eL19	+	3.24968	1.19223
Q9ULG6;Q9ULG6-2;Q9ULG6-5	CCPG1	Cell cycle progression protein 1;Isoform 2 of Cell cycle progression protein 1;Isoform 5 of Cell cycle progression protein 1	+	5.13076	1.19157
A0A087WVN8;A0A8V8TLK1;Q13043;Q13043-2	STK4	non-specific serine/threonine protein kinase;Serine/threonine kinase 4;Serine/threonine-protein kinase 4;Isoform 2 of Serine/threonine-protein kinase 4	+	2.93099	1.1881
Q6VY07	PACS1	Phosphofurin acidic cluster sorting protein 1	+	7.6409	1.18787
H3BS02;H3BTL2;O14874;O14874-2;O14874-3	BCKDK	Protein-serine/threonine kinase;Protein-serine/threonine kinase (Fragment);[3-methyl-2-oxobutanoate dehydrogenase [lipoamide]] kinase, mitochondrial;Isoform 2 of [3-methyl-2-oxobutanoate dehydrogenase [lipoamide]] kinase, mitochondrial;Isoform 3 of [3-methyl-2-oxobutanoate dehydrogenase [lipoamide]] kinase, mitochondrial	+	3.25666	1.18425
Q86W42	THOC6	THO complex subunit 6 homolog	+	4.11878	1.18291
Q8NC51-3	SERBP1	Isoform 3 of SERPINE1 mRNA-binding protein 1	+	2.7779	1.18244
A0A804HIC4;O60447;O60447-2	EVI5	Ecotropic viral integration site 5;Ecotropic viral integration site 5 protein homolog;Isoform 2 of Ecotropic viral integration site 5 protein homolog	+	5.93428	1.18155
A0A8I5KQU8;Q12962	TAF10	TATA-box binding protein associated factor 10 (Fragment);Transcription initiation factor TFIID subunit 10	+	4.3941	1.18068
A0A3B3IS53;A0A3B3ISZ3;A0A3F2YNX6;A5PLL3;Q92794	KAT6A	Histone acetyltransferase (Fragment);Lysine acetyltransferase 6A (Fragment);Histone acetyltransferase;Histone acetyltransferase;Histone acetyltransferase KAT6A	+	1.75906	1.17744
F5GXF0;P22736;P22736-2	NR4A1	Nuclear receptor subfamily 4 group A member 1;Nuclear receptor subfamily 4 group A member 1;Isoform 2 of Nuclear receptor subfamily 4 group A member 1	+	2.35262	1.17638
P22087	FBL	rRNA 2'-O-methyltransferase fibrillarin	+	2.20361	1.17617
Q96A72	MAGOHB	Protein mago nashi homolog 2	+	7.29078	1.17601
A0A7I2V2R3;A0A7I2V5D8;P51991	HNRNPA3	Heterogeneous nuclear ribonucleoprotein A3	+	5.46069	1.17553
P56182	RRP1	Ribosomal RNA processing protein 1 homolog A	+	1.20449	1.16725
P26368;P26368-2	U2AF2	Splicing factor U2AF 65 kDa subunit;Isoform 2 of Splicing factor U2AF 65 kDa subunit	+	3.60669	1.1619
H0Y714;Q96G21	IMP4	IMP U3 small nucleolar ribonucleoprotein 4 (Fragment);U3 small nucleolar ribonucleoprotein protein IMP4	+	1.16943	1.15884
P26373	RPL13	Large ribosomal subunit protein eL13	+	3.86449	1.15409
P12883	MYH7	Myosin-7	+	1.25379	1.15241
Q9UN81	L1RE1	LINE-1 retrotransposable element ORF1 protein	+	1.6032	1.15126
P46087;P46087-4	NOP2	Probable 28S rRNA (cytosine(4447)-C(5))-methyltransferase;Isoform 4 of Probable 28S rRNA (cytosine(4447)-C(5))-methyltransferase	+	2.18974	1.14928
Q9UJX4	ANAPC5	Anaphase-promoting complex subunit 5	+	2.42527	1.14925
M0QYF9;Q9NSC5;Q9NSC5-2;Q9NSC5-5	HOMER3	Homer scaffold protein 3;Homer protein homolog 3;Isoform 2 of Homer protein homolog 3;Isoform 5 of Homer protein homolog 3	+	1.50762	1.14699
H7C2Q8;Q99848	EBNA1BP2	EBNA1 binding protein 2;Probable rRNA-processing protein EBP2	+	2.06013	1.14594
Q6Y8G5;Q9UJQ4;Q9UJQ4-2	SALL4	SALL4C;Sal-like protein 4;Isoform SALL4B of Sal-like protein 4	+	1.92825	1.14461
O95793;O95793-2;O95793-3;Q5JW30	STAU1	Double-stranded RNA-binding protein Staufen homolog 1;Isoform Short of Double-stranded RNA-binding protein Staufen homolog 1;Isoform 3 of Double-stranded RNA-binding protein Staufen homolog 1;Staufen double-stranded RNA binding protein 1	+	2.78763	1.14134
Q92804;Q92804-2	TAF15	TATA-binding protein-associated factor 2N;Isoform Short of TATA-binding protein-associated factor 2N	+	2.32395	1.14035
