# Supplementary material for: Phosphorylation of ELYS promotes its interaction with VAPB at decondensing chromosomes during mitosis
Source: EMBO Rep. 2024 Apr 11;25(5):18. doi: 10.1038/s44319-024-00125-6 (PMC11094025; doi:10.1038/s44319-024-00125-6)
Supplement: Supplementary file 5 — Dataset EV4 [file 44319_2024_125_MOESM5_ESM.xlsx]

## Sheet: DIA-MS_GST ctrl asyn GST-ctrl_M
DIA-MS of GST-control from asynchronous cell lysates vs GST-control from mitotic HeLa cell lysates
Columns
-log Student's T-test p-value:			-log10 values from two sample Student's T-test p-value of upregulated proteins
Students's T-test difference: log2 of Student's T-test difference between two samples of upregulated proteins

## Sheet: GST-ctrl asyn vs GST-ctrl mito
DIA-MS of GST-control from asynchronous vs GST-control from mitotic cell lysates
ProteinGroups	Genes	ProteinDescriptions	Student's T-test Significant GST ASYN MSP_GST ASYN CTRL	-Log Student's T-test p-value GST ASYN MSP_GST ASYN CTRL	Student's T-test Difference GST ASYN MSP_GST ASYN CTRL
P35658-3;P35658-4	NUP214	Isoform 3 of Nuclear pore complex protein Nup214;Isoform 4 of Nuclear pore complex protein Nup214	+	10.2783	2.77514
A0A494C1F2;P35658;P35658-2	NUP214	Nucleoporin 214;Nuclear pore complex protein Nup214;Isoform 2 of Nuclear pore complex protein Nup214	+	9.36055	2.409
Q99567	NUP88	Nuclear pore complex protein Nup88	+	7.9923	2.16225
H0YEN4;P52948;P52948-5;P52948-6	NUP98	Nuclear pore complex protein Nup98-Nup96;Nuclear pore complex protein Nup98-Nup96;Isoform 5 of Nuclear pore complex protein Nup98-Nup96;Isoform 6 of Nuclear pore complex protein Nup98-Nup96	+	6.54123	1.22567
C9J0Q5;C9JE98;Q9Y618;Q9Y618-4;Q9Y618-5	NCOR2	Nuclear receptor corepressor 2;Nuclear receptor corepressor 2;Nuclear receptor corepressor 2;Isoform 3 of Nuclear receptor corepressor 2;Isoform 4 of Nuclear receptor corepressor 2	+	6.5109	1.25917
H7C231;Q6W2J9;Q6W2J9-2;Q6W2J9-4	BCOR	BCL6 corepressor;BCL-6 corepressor;Isoform 2 of BCL-6 corepressor;Isoform 4 of BCL-6 corepressor	+	6.25576	1.44632
Q9UNN8	PROCR	Endothelial protein C receptor	+	5.70165	1.38741
H0YGQ3;O75970;O75970-2;O75970-3;O75970-5	MPDZ	Multiple PDZ domain crumbs cell polarity complex component (Fragment);Multiple PDZ domain protein;Isoform 2 of Multiple PDZ domain protein;Isoform 3 of Multiple PDZ domain protein;Isoform 4 of Multiple PDZ domain protein	+	5.58801	1.565
P37198	NUP62	Nuclear pore glycoprotein p62	+	5.25599	2.0331
A0A494C1J1;Q69YQ0;Q69YQ0-2	SPECC1L	Cytospin-A;Cytospin-A;Isoform 2 of Cytospin-A	+	5.2296	1.9218
P78406	RAE1	mRNA export factor RAE1	+	5.15525	1.95726
Q8NFH5;Q8NFH5-2	NUP35	Nucleoporin NUP35;Isoform 2 of Nucleoporin NUP35	+	5.05262	1.3573
J3QRV5;Q6P1M3;Q6P1M3-2	LLGL2	LLGL scribble cell polarity complex component 2;LLGL scribble cell polarity complex component 2;Isoform A of LLGL scribble cell polarity complex component 2	+	4.80757	1.57403
Q96GF1	RNF185	E3 ubiquitin-protein ligase RNF185	+	4.77912	1.4646
P0CG12	DERPC	Decreased expression in renal and prostate cancer protein	+	4.76435	1.1055
A0A087WW77;Q15334	LLGL1	Lethal(2) giant larvae protein homolog 1	+	4.69296	1.62131
Q14157;Q14157-5	UBAP2L	Ubiquitin-associated protein 2-like;Isoform 5 of Ubiquitin-associated protein 2-like	+	4.58742	1.10967
A0A0G2JNH2;A0A7I2V5U5;G5E9E7;Q07157-2	TJP1	Tight junction protein ZO-1;Tight junction protein 1;Tight junction protein 1;Isoform Short of Tight junction protein ZO-1	+	4.40299	2.06274
Q9Y608-4	LRRFIP2	Isoform 4 of Leucine-rich repeat flightless-interacting protein 2	+	4.12126	1.72351
D3DRR9;Q86WR7	PROSER2	Chromosome 10 open reading frame 47, isoform CRA_b;Proline and serine-rich protein 2	+	4.01837	1.58241
H7C5D9;O75427	LRCH4	Leucine rich repeats and calponin homology domain containing 4;Leucine-rich repeat and calponin homology domain-containing protein 4	+	3.90798	1.39821
P50548;P50548-2	ERF	ETS domain-containing transcription factor ERF;Isoform 2 of ETS domain-containing transcription factor ERF	+	3.75616	1.87888
P35610;P35610-2;P35610-3	SOAT1	Sterol O-acyltransferase 1;Isoform 2 of Sterol O-acyltransferase 1;Isoform 3 of Sterol O-acyltransferase 1	+	3.53812	1.06023
Q9BYG5	PARD6B	Partitioning defective 6 homolog beta	+	3.31795	1.25371
D6RIF6;H0Y9L2;Q9P270	SLAIN2	SLAIN motif family member 2;SLAIN motif family member 2 (Fragment);SLAIN motif-containing protein 2	+	3.28787	2.07991
H3BUF6	ATXN2L	Ataxin 2 like	+	3.2872	2.87393
Q9BZF9;Q9BZF9-2	UACA	Uveal autoantigen with coiled-coil domains and ankyrin repeats;Isoform 2 of Uveal autoantigen with coiled-coil domains and ankyrin repeats	+	3.2859	1.23324
Q9H8W4	PLEKHF2	Pleckstrin homology domain-containing family F member 2	+	3.28538	1.6253
P49006	MARCKSL1	MARCKS-related protein	+	3.1809	1.36749
Q08495;Q08495-2;Q08495-3;Q08495-4	DMTN	Dematin;Isoform 2 of Dematin;Isoform 3 of Dematin;Isoform 4 of Dematin	+	3.12918	1.53544
O14974	PPP1R12A	Protein phosphatase 1 regulatory subunit 12A	+	3.10427	1.38603
O00560	SDCBP	Syntenin-1	+	3.09987	1.22545
Q9NP74	PALMD	Palmdelphin	+	3.08104	1.32314
P41743	PRKCI	Protein kinase C iota type	+	3.04459	1.16611
Q9UPQ0-10	LIMCH1	Isoform 10 of LIM and calponin homology domains-containing protein 1	+	2.97505	1.97324
Q13045	FLII	Protein flightless-1 homolog	+	2.96702	1.38781
J3KS54	FLII	FLII actin remodeling protein	+	2.96344	2.16236
A0A087X0S5;P12109	COL6A1	Collagen type VI alpha 1 chain (Fragment);Collagen alpha-1(VI) chain	+	2.96297	1.17895
A0A804HIE8	DOCK9	Dedicator of cytokinesis 9	+	2.90684	1.7883
A0A994J771;Q92614;Q92614-4	MYO18A	Myosin XVIIIA;Unconventional myosin-XVIIIa;Isoform 4 of Unconventional myosin-XVIIIa	+	2.83017	1.35053
