# Supplementary material for: Phosphorylation of ELYS promotes its interaction with VAPB at decondensing chromosomes during mitosis
Source: EMBO Rep. 2024 Apr 11;25(5):18. doi: 10.1038/s44319-024-00125-6 (PMC11094025; doi:10.1038/s44319-024-00125-6)
Supplement: Supplementary file 6 — Dataset EV5 [file 44319_2024_125_MOESM6_ESM.xlsx]

## Sheet: Dataset EV5
Dataset EV5: ELYS phosphorylation sites identified by mass-spectrometry
Columns
phosphosites identified in ELYS			-log10 values from two sample Student's T-test p-value of upregulated proteins
rows highlighted in yellow are only identified in our MS and all other sites are identified before
Column E and F shows MS1 intensity of peptides in asyn and mitotic lysates

## Sheet: phosphosites_ identified
Dataset EV5: ELYS phosphorylation sites identified by mass-spectrometry
phosphosite	Phospho (STY) Probabilities	Localization probability (asyn)	Localization probability (mitotic)	Intensity (asyn)	Intensity (mitotic)
S528	CLVAGLLS(1)PR	1	1	4675400	115540000
S1142	S(1)PLYLVSR		0.999974	0	7034200
S1150	S(1)LPSS(0.001)S(0.021)QLKGS(0.977)PQAIS(0.002)R		0.999992	0	76650000
S1155	SLPS(0.071)S(0.167)S(0.778)QLKGS(0.979)PQAIS(0.005)R		0.777925	0	7955800
S1160	SLPSSSQLKGS(1)PQAISR	0.999989	1	53191000	492590000
S1214	STPLAS(0.407)PS(0.364)PS(0.482)PGRS(0.746)PQR		0.407358	0	0
S1218	STPLAS(0.008)PS(0.069)PS(0.94)PGRS(0.983)PQR	0.82685	0.939807	12327000	4953200
S1222	STPLASPSPSPGRS(1)PQR	0.999893	0.998719	45457000	51700000
T1229	LKET(0.629)RIS(0.371)FVEEDVHPK	0.609958	0.628565	3623600	48254000
S1232	IS(1)FVEEDVHPK	1	1	4610900	66992000
S1283	TTSFFLNS(1)PEKEHQEMDEGSQSLEK	1	1	356310	25112000
S1295	TTS(0.002)FFLNS(0.967)PEKEHQEMDEGS(0.604)QS(0.428)LEKLDVSK		0.603641	0	7465900
S1297	TTSFFLNS(1)PEKEHQEMDEGS(0.18)QS(0.82)LEK		0.820132	0	23472000
S1345	S(0.228)S(0.239)S(0.251)T(0.264)ALT(0.013)T(0.006)NVT(0.008)EQT(0.008)EKDGDKDVFAS(0.088)EVT(0.711)PS(0.182)DLQK		0.263881	0	0
S1369	DGDKDVFASEVT(0.999)PS(0.001)DLQK		0.998967	0	34483000
S1463	SMADVLGDGGNS(0.49)S(0.49)LT(0.02)IS(0.001)EGPIVSERR	0.459127	0.48956	0	0
S1464	SMADVLGDGGNS(0.004)S(0.996)LTISEGPIVSER	0.459127	0.996036	0	127170000
S1513	LPIS(0.003)DS(0.997)PPDTQEIHVIEQEK		0.99669	0	6048900
S1541	NLS(1)FNELYPSGTLK	1	1	9843800	274260000
S1647	LVCSGENDNHGQIANLPSAVT(0.133)S(0.866)DQK		0.866426	0	19701000
S1736	TAQETSTMTMNVSQVDDVVS(0.353)S(0.293)KT(0.353)R		0.353443	0	0
S1739	TAQETSTMTMNVSQVDDVVS(0.103)S(0.299)KT(0.598)R		0.598492	0	9104100
S1878	S(1)VENQESVEIINDLK	0.999999	1	1504600	98615000
S1884	SVENQES(1)VEIINDLK		1	0	21312000
S1898	VSTVT(0.007)S(0.812)PS(0.18)R	0.771246	0.812451	21112000	358900000
S1925	STNLDASENTGNKQDDKS(0.875)S(0.125)DK		0.875189	0	24985000
S1944	EVS(1)PSDVR	0.997403	0.999999	5428800	30119000
S1946	GREVS(0.485)PS(0.515)DVR		0.515191	0	22968000
S2063	S(0.003)LHS(0.995)VS(0.002)EER		0.995022	0	1520900
S2089	LLAT(0.005)AS(0.988)FT(0.007)K		0.988124	0	46831000
S2120	AILLPDLS(0.006)EPNNEPLFS(0.964)PAS(0.03)EVPR		0.96393	0	1543000
S2212	NTEKESAWS(1)PPPIEIR		0.999959	0	4261800
S2222	LIS(1)PLAS(1)PADGVK	1	1	18013000	424250000
S2226	LIS(1)PLAS(1)PADGVK	1	1	8687200	240590000
