# Supplementary material for: Phosphorylation of ELYS promotes its interaction with VAPB at decondensing chromosomes during mitosis
Source: EMBO Rep. 2024 Apr 11;25(5):18. doi: 10.1038/s44319-024-00125-6 (PMC11094025; doi:10.1038/s44319-024-00125-6)
Supplement: Supplementary file 7 — Movie EV1 [file 44319_2024_125_MOESM7_ESM.zip]

Archive with 4 entries (4 files):
- Movie EV1_Readme.txt
- __MACOSX/._Movie EV1_Readme.txt
- movie EV1.mp4
- __MACOSX/._movie EV1.mp4
