# Supplementary material for: Phosphorylation of ELYS promotes its interaction with VAPB at decondensing chromosomes during mitosis
Source: EMBO Rep. 2024 Apr 11;25(5):18. doi: 10.1038/s44319-024-00125-6 (PMC11094025; doi:10.1038/s44319-024-00125-6)
Supplement: Supplementary file 8 — Movie EV2 [file 44319_2024_125_MOESM8_ESM.zip]

Archive with 4 entries (4 files):
- movie EV2.mp4
- __MACOSX/._movie EV2.mp4
- MovieEV2_readme.txt
- __MACOSX/._MovieEV2_readme.txt
