# Supplementary material for: Phosphorylation of ELYS promotes its interaction with VAPB at decondensing chromosomes during mitosis
Source: EMBO Rep. 2024 Apr 11;25(5):18. doi: 10.1038/s44319-024-00125-6 (PMC11094025; doi:10.1038/s44319-024-00125-6)
Supplement: Supplementary file 8 — Movie EV2 [file 44319_2024_125_MOESM8_ESM.zip › MovieEV2_readme.txt]

Movie EV2

Mitosis in mCherry-H2B HeLa Flp-In T-REx cells treated with siVAPB
