# Supplementary material for: Phosphorylation of ELYS promotes its interaction with VAPB at decondensing chromosomes during mitosis
Source: EMBO Rep. 2024 Apr 11;25(5):18. doi: 10.1038/s44319-024-00125-6 (PMC11094025; doi:10.1038/s44319-024-00125-6)
Supplement: Supplementary file 9 — Source data Fig. 1 [file 44319_2024_125_MOESM9_ESM.zip]

Archive with 5 entries (4 files):
- Figure 1/
- Figure 1/Figure 1E.pdf
- __MACOSX/Figure 1/._Figure 1E.pdf
- Figure 1/Figure 1A.pdf
- __MACOSX/Figure 1/._Figure 1A.pdf
