# Supplementary material for: Phosphorylation of ELYS promotes its interaction with VAPB at decondensing chromosomes during mitosis
Source: EMBO Rep. 2024 Apr 11;25(5):18. doi: 10.1038/s44319-024-00125-6 (PMC11094025; doi:10.1038/s44319-024-00125-6)
Supplement: Supplementary file 10 — Source data Fig. 2 [file 44319_2024_125_MOESM10_ESM.zip]

Archive with 13 entries (12 files):
- Figure 2/
- Figure 2/Figure 2A.pdf
- __MACOSX/Figure 2/._Figure 2A.pdf
- Figure 2/Figure 2C.pdf
- __MACOSX/Figure 2/._Figure 2C.pdf
- Figure 2/Figure 2F.xlsx
- __MACOSX/Figure 2/._Figure 2F.xlsx
- Figure 2/Figure 2E.pdf
- __MACOSX/Figure 2/._Figure 2E.pdf
- Figure 2/Figure 2D.pdf
- __MACOSX/Figure 2/._Figure 2D.pdf
- Figure 2/Figure 2B.xlsx
- __MACOSX/Figure 2/._Figure 2B.xlsx
