# Supplementary material for: Phosphorylation of ELYS promotes its interaction with VAPB at decondensing chromosomes during mitosis
Source: EMBO Rep. 2024 Apr 11;25(5):18. doi: 10.1038/s44319-024-00125-6 (PMC11094025; doi:10.1038/s44319-024-00125-6)
Supplement: Supplementary file 10 — Source data Fig. 2 [file 44319_2024_125_MOESM10_ESM.zip › Figure 2/Figure 2F.xlsx]

## Sheet: Figure 2F
Figure 2F: Numerical data
Blot quantification of ELYS protein levels (with or without λPP treatment) in the bound fraction from three independent experiments
		replicate 1	replicate 2	replicate 3	replicate 1	replicate 2	replicate 3
		-λPP			+λPP
	asyn	0.61233	0.434623	0.476475	0.173742	0.026811	0.151161
	M	1	1	1	0.110569	0.071646	0.096297
