# Supplementary material for: Phosphorylation of ELYS promotes its interaction with VAPB at decondensing chromosomes during mitosis
Source: EMBO Rep. 2024 Apr 11;25(5):18. doi: 10.1038/s44319-024-00125-6 (PMC11094025; doi:10.1038/s44319-024-00125-6)
Supplement: Supplementary file 10 — Source data Fig. 2 [file 44319_2024_125_MOESM10_ESM.zip › Figure 2/Figure 2B.xlsx]

## Sheet: Figure 2B
Figure 2B: Numerical data
Blot quantification of ELYS protein levels in the IP fraction from three independent experiments
		replicate 1	replicate 2	replicate 3
	-tet	0.3	0.39	0.313
	asyn	0.5	0.7389	0.648
	G1/S	0.89667	0.5427	0.54336
	M	1	1	1
