# Supplementary material for: Phosphorylation of ELYS promotes its interaction with VAPB at decondensing chromosomes during mitosis
Source: EMBO Rep. 2024 Apr 11;25(5):18. doi: 10.1038/s44319-024-00125-6 (PMC11094025; doi:10.1038/s44319-024-00125-6)
Supplement: Supplementary file 11 — Source data Fig. 3 [file 44319_2024_125_MOESM11_ESM.zip]

Archive with 5 entries (4 files):
- Figure 3/
- Figure 3/Figure 3D.pdf
- __MACOSX/Figure 3/._Figure 3D.pdf
- Figure 3/Figure 3C.pdf
- __MACOSX/Figure 3/._Figure 3C.pdf
