# Supplementary material for: Phosphorylation of ELYS promotes its interaction with VAPB at decondensing chromosomes during mitosis
Source: EMBO Rep. 2024 Apr 11;25(5):18. doi: 10.1038/s44319-024-00125-6 (PMC11094025; doi:10.1038/s44319-024-00125-6)
Supplement: Supplementary file 12 — Source data Fig. 4 [file 44319_2024_125_MOESM12_ESM.zip › Figure 4/Figure 4F.xlsx]

## Sheet: Figure 4F
Figure 4F: Numerical data
Blot quantification of MSP-VAPB binding to different FFAT2 versions of ELYS
		replicate 1	replicate 2	replicate 3
	neg ctrl	0.0221342	0.0511247	0.0403063
	FFAT-2	1	1	1
	pS1326	0.642555	1.74284	0.965337
	pS1314	1.69548	3.58471	3.18823
	pS1314/pS1326	1.23287	2.78548	1.34381
	S1314A/S1326A	0.79019	1.06069	1.44498
