# Supplementary material for: Phosphorylation of ELYS promotes its interaction with VAPB at decondensing chromosomes during mitosis
Source: EMBO Rep. 2024 Apr 11;25(5):18. doi: 10.1038/s44319-024-00125-6 (PMC11094025; doi:10.1038/s44319-024-00125-6)
Supplement: Supplementary file 12 — Source data Fig. 4 [file 44319_2024_125_MOESM12_ESM.zip › Figure 4/Figure 4D.xlsx]

## Sheet: Figure 4D
Figure 4D: Numerical data
Blot quantification of VAPB binding to different FFAT2 versions of ELYS
		replicate 1	replicate 2	replicate 3
	neg ctrl	0.004	0.0229983	0.02
	FFAT-2	1	1	1
	pS1326	0.512	0.568866	0.068
	pS1314	6.533	8.32286	3.92
	pS1314/pS1326	4.072	5.02744	0.887
	S1314A/S1326A	0.571	0.493488	0.11
