# Supplementary material for: Phosphorylation of ELYS promotes its interaction with VAPB at decondensing chromosomes during mitosis
Source: EMBO Rep. 2024 Apr 11;25(5):18. doi: 10.1038/s44319-024-00125-6 (PMC11094025; doi:10.1038/s44319-024-00125-6)
Supplement: Supplementary file 13 — Source data Fig. 5 [file 44319_2024_125_MOESM13_ESM.zip]

Archive with 9 entries (8 files):
- Figure 5/
- Figure 5/Figure 5F.xlsx
- __MACOSX/Figure 5/._Figure 5F.xlsx
- Figure 5/Figure 5E.pdf
- __MACOSX/Figure 5/._Figure 5E.pdf
- Figure 5/Figure 5B.pdf
- __MACOSX/Figure 5/._Figure 5B.pdf
- Figure 5/Figure 5C.xlsx
- __MACOSX/Figure 5/._Figure 5C.xlsx
