# Supplementary material for: Phosphorylation of ELYS promotes its interaction with VAPB at decondensing chromosomes during mitosis
Source: EMBO Rep. 2024 Apr 11;25(5):18. doi: 10.1038/s44319-024-00125-6 (PMC11094025; doi:10.1038/s44319-024-00125-6)
Supplement: Supplementary file 13 — Source data Fig. 5 [file 44319_2024_125_MOESM13_ESM.zip › Figure 5/Figure 5F.xlsx]

## Sheet: Figure 5F
Figure 5F: Numerical data
Quantification of VAPB binding to different versions of GFP-ELYS (1018-1642)
	-tet	WT	S1314A	S1314D
replicate 1	0.507154	1	0.923722	1.54432
replicate 2	0.4639	1	0.7053	1.0115
replicate 3	0.101473	1	0.365527	1.82632
replicate 4	0.6308	1	0.9314	1.87707
