# Supplementary material for: Phosphorylation of ELYS promotes its interaction with VAPB at decondensing chromosomes during mitosis
Source: EMBO Rep. 2024 Apr 11;25(5):18. doi: 10.1038/s44319-024-00125-6 (PMC11094025; doi:10.1038/s44319-024-00125-6)
Supplement: Supplementary file 13 — Source data Fig. 5 [file 44319_2024_125_MOESM13_ESM.zip › Figure 5/Figure 5C.xlsx]

## Sheet: Figure 5C
Figure 5C: Numerical data
Quantification of MSP-VAPB and ELYS(1018-1642) binding
	WT	S1314A	S1314D	S1326A	S1326D
replicate 1	1	0.787861	1.96744	1.0341	0.615358
replicate 2	1	1.03534	1.74392	0.851898	0.968061
replicate 3	1	0.702485	2.71819	1.30831	0.837454
