# Supplementary material for: Phosphorylation of ELYS promotes its interaction with VAPB at decondensing chromosomes during mitosis
Source: EMBO Rep. 2024 Apr 11;25(5):18. doi: 10.1038/s44319-024-00125-6 (PMC11094025; doi:10.1038/s44319-024-00125-6)
Supplement: Supplementary file 14 — Source data Fig. 6 [file 44319_2024_125_MOESM14_ESM.zip]

Archive with 92 entries (83 files):
- Figure 6/
- Figure 6/.DS_Store
- __MACOSX/Figure 6/._.DS_Store
- Figure 6/Figure 6A/
- Figure 6/Figure 6D/
- Figure 6/Figure 6C/
- Figure 6/Figure 6A/interphase 02_merge.tif
- __MACOSX/Figure 6/Figure 6A/._interphase 02_merge.tif
- Figure 6/Figure 6A/prophase_merge.tif
- __MACOSX/Figure 6/Figure 6A/._prophase_merge.tif
- Figure 6/Figure 6A/telophase_DAPI.tif
- __MACOSX/Figure 6/Figure 6A/._telophase_DAPI.tif
- Figure 6/Figure 6A/metaphase 02 _vapb.tif
- __MACOSX/Figure 6/Figure 6A/._metaphase 02 _vapb.tif
- Figure 6/Figure 6A/prophase_DAPI.tif
- __MACOSX/Figure 6/Figure 6A/._prophase_DAPI.tif
- Figure 6/Figure 6A/anaphase 02_DAPI.tif
- __MACOSX/Figure 6/Figure 6A/._anaphase 02_DAPI.tif
- Figure 6/Figure 6A/anaphase 02_merge.tif
- __MACOSX/Figure 6/Figure 6A/._anaphase 02_merge.tif
- Figure 6/Figure 6A/interphase 02_VAPB.tif
- __MACOSX/Figure 6/Figure 6A/._interphase 02_VAPB.tif
- Figure 6/Figure 6A/metaphase 02_DAPI.tif
- __MACOSX/Figure 6/Figure 6A/._metaphase 02_DAPI.tif
- Figure 6/Figure 6A/metaphase 02_merge.tif
- __MACOSX/Figure 6/Figure 6A/._metaphase 02_merge.tif
- Figure 6/Figure 6A/telophase_merge.tif
- __MACOSX/Figure 6/Figure 6A/._telophase_merge.tif
- Figure 6/Figure 6A/telophase_vapb.tif
- __MACOSX/Figure 6/Figure 6A/._telophase_vapb.tif
- Figure 6/Figure 6A/prophase_vapb.tif
- __MACOSX/Figure 6/Figure 6A/._prophase_vapb.tif
- Figure 6/Figure 6A/anaphase 02_vapb.tif
- __MACOSX/Figure 6/Figure 6A/._anaphase 02_vapb.tif
- Figure 6/Figure 6A/interphase 02_DAPI.tif
- __MACOSX/Figure 6/Figure 6A/._interphase 02_DAPI.tif
- Figure 6/Figure 6D/metaphase/
- Figure 6/Figure 6D/interphase/
- Figure 6/Figure 6D/anaphase/
- Figure 6/Figure 6D/telophase/
- Figure 6/Figure 6D/prophase/
- Figure 6/Figure 6C/GFP VAPB_ELYS_ELYS.tif
- __MACOSX/Figure 6/Figure 6C/._GFP VAPB_ELYS_ELYS.tif
- Figure 6/Figure 6C/Thumbs.db
- __MACOSX/Figure 6/Figure 6C/._Thumbs.db
- Figure 6/Figure 6C/GFP VAPB_emerin_DAPI.tif
- __MACOSX/Figure 6/Figure 6C/._GFP VAPB_emerin_DAPI.tif
- Figure 6/Figure 6C/GFP VAPB_LBR_LBR.tif
- __MACOSX/Figure 6/Figure 6C/._GFP VAPB_LBR_LBR.tif
- Figure 6/Figure 6C/GFP VAPB_LBR_GFP.tif
- __MACOSX/Figure 6/Figure 6C/._GFP VAPB_LBR_GFP.tif
- Figure 6/Figure 6C/GFP VAPB_emerin_GFP.tif
- __MACOSX/Figure 6/Figure 6C/._GFP VAPB_emerin_GFP.tif
- Figure 6/Figure 6C/GFP VAPB_ELYS_GFP.tif
- __MACOSX/Figure 6/Figure 6C/._GFP VAPB_ELYS_GFP.tif
- Figure 6/Figure 6C/GFP VAPB_emerin_merge.tif
- __MACOSX/Figure 6/Figure 6C/._GFP VAPB_emerin_merge.tif
- Figure 6/Figure 6C/GFP VAPB_ELYS_DAPI.tif
- __MACOSX/Figure 6/Figure 6C/._GFP VAPB_ELYS_DAPI.tif
- Figure 6/Figure 6C/GFP VAPB_ELYS_merge.tif
- __MACOSX/Figure 6/Figure 6C/._GFP VAPB_ELYS_merge.tif
- Figure 6/Figure 6C/GFP VAPB_LBR_merge.tif
- __MACOSX/Figure 6/Figure 6C/._GFP VAPB_LBR_merge.tif
- Figure 6/Figure 6C/GFP VAPB_LBR_DAPI.tif
- __MACOSX/Figure 6/Figure 6C/._GFP VAPB_LBR_DAPI.tif
- Figure 6/Figure 6C/GFP VAPB_emerin_emerin.tif
- __MACOSX/Figure 6/Figure 6C/._GFP VAPB_emerin_emerin.tif
- Figure 6/Figure 6D/metaphase/sint metaphase_DAPI.tif
- Figure 6/Figure 6D/metaphase/sint metaphase_ELYS.tif
- Figure 6/Figure 6D/metaphase/sint metaphase_PLA.tif
- Figure 6/Figure 6D/metaphase/sint metaphase_HA.tif
- Figure 6/Figure 6D/metaphase/sint metaphase_merge.tif
- Figure 6/Figure 6D/interphase/sint interphase_ELYS.tif
- Figure 6/Figure 6D/interphase/sint interphase_merge.tif
- Figure 6/Figure 6D/interphase/sint interphase_HA.tif
- Figure 6/Figure 6D/interphase/sint interphase_PLA.tif
- Figure 6/Figure 6D/interphase/sint interphase_DAPI.tif
- Figure 6/Figure 6D/anaphase/sint anaphase  02_merge.tif
- Figure 6/Figure 6D/anaphase/sint anaphase 02_HA.tif
- Figure 6/Figure 6D/anaphase/sint anaphase 02_DAPI.tif
- Figure 6/Figure 6D/anaphase/sint anaphase 02_ELYS.tif
- Figure 6/Figure 6D/anaphase/sint anaphase 02_PLA.tif
- Figure 6/Figure 6D/telophase/sint telophase_ELYS.tif
- Figure 6/Figure 6D/telophase/sint telophase_merge.tif
- Figure 6/Figure 6D/telophase/sint telophase_PLA.tif
- Figure 6/Figure 6D/telophase/sint telophase_DAPI.tif
- Figure 6/Figure 6D/telophase/sint telophase_HA.tif
- Figure 6/Figure 6D/prophase/sint prophase_merge.tif
- Figure 6/Figure 6D/prophase/sint prophase_DAPI.tif
- Figure 6/Figure 6D/prophase/sint prophase_HA.tif
- Figure 6/Figure 6D/prophase/sint prophase_PLA.tif
- Figure 6/Figure 6D/prophase/sint prophase_ELYS.tif
