# Supplementary material for: Phosphorylation of ELYS promotes its interaction with VAPB at decondensing chromosomes during mitosis
Source: EMBO Rep. 2024 Apr 11;25(5):18. doi: 10.1038/s44319-024-00125-6 (PMC11094025; doi:10.1038/s44319-024-00125-6)
Supplement: Supplementary file 15 — Source data Fig. 7 [file 44319_2024_125_MOESM15_ESM.zip]

Archive with 69 entries (57 files):
- Figure 7/
- Figure 7/.DS_Store
- __MACOSX/Figure 7/._.DS_Store
- Figure 7/Figure 7A/
- Figure 7/Figure 7B.xlsx
- __MACOSX/Figure 7/._Figure 7B.xlsx
- Figure 7/Figure 7A/HA-VAPB_ELYS_WT_anaphase/
- Figure 7/Figure 7A/.DS_Store
- __MACOSX/Figure 7/Figure 7A/._.DS_Store
- Figure 7/Figure 7A/HA-VAPB_emerin_KD_MD_anaphase/
- Figure 7/Figure 7A/HA-VAPB_OSBPL9_WT_interphase cells/
- Figure 7/Figure 7A/HA-VAPB_ELYS_KD_MD_anaphase/
- Figure 7/Figure 7A/HA-VAPB_OSBPL9_KD_MD_anaphase/
- Figure 7/Figure 7A/HA-VAPB_OSBPL9_WT_anaphase/
- Figure 7/Figure 7A/HA-VAPB_LBR_KD_MD_anaphase/
- Figure 7/Figure 7A/HA-VAPB_emerin_WT_anaphase/
- Figure 7/Figure 7A/HA-VAPB_OSBPL9_KD_MD_interphase cells/
- Figure 7/Figure 7A/HA-VAPB_LBR_WT_anaphase/
- Figure 7/Figure 7A/HA-VAPB_ELYS_WT_anaphase/HA elys 01_ELYS.tif
- Figure 7/Figure 7A/HA-VAPB_ELYS_WT_anaphase/HA elys 01_DAPI.tif
- Figure 7/Figure 7A/HA-VAPB_ELYS_WT_anaphase/HA elys 01_HA.tif
- Figure 7/Figure 7A/HA-VAPB_ELYS_WT_anaphase/HA elys 01_PLA.tif
- Figure 7/Figure 7A/HA-VAPB_ELYS_WT_anaphase/HA elys 01_merge.tif
- Figure 7/Figure 7A/HA-VAPB_emerin_KD_MD_anaphase/HA emd 06_PLA.tif
- Figure 7/Figure 7A/HA-VAPB_emerin_KD_MD_anaphase/HA emd 06_DAPI.tif
- Figure 7/Figure 7A/HA-VAPB_emerin_KD_MD_anaphase/HA emd 06_emerin.tif
- Figure 7/Figure 7A/HA-VAPB_emerin_KD_MD_anaphase/HA emd 06_HA.tif
- Figure 7/Figure 7A/HA-VAPB_emerin_KD_MD_anaphase/HA emd 06_merge.tif
- Figure 7/Figure 7A/HA-VAPB_OSBPL9_WT_interphase cells/HA osbp interphase_osbpl9.tif
- Figure 7/Figure 7A/HA-VAPB_OSBPL9_WT_interphase cells/HA osbp interphase_DAPI.tif
- Figure 7/Figure 7A/HA-VAPB_OSBPL9_WT_interphase cells/HA osbp interphase_PLA.tif
- Figure 7/Figure 7A/HA-VAPB_OSBPL9_WT_interphase cells/HA osbp interphase_merge.tif
- Figure 7/Figure 7A/HA-VAPB_OSBPL9_WT_interphase cells/HA osbp interphase_HA.tif
- Figure 7/Figure 7A/HA-VAPB_ELYS_KD_MD_anaphase/HA ELZS 04_PLA.tif
- Figure 7/Figure 7A/HA-VAPB_ELYS_KD_MD_anaphase/HA ELZS 04_merge.tif
- Figure 7/Figure 7A/HA-VAPB_ELYS_KD_MD_anaphase/HA ELZS 04_ELYS.tif
- Figure 7/Figure 7A/HA-VAPB_ELYS_KD_MD_anaphase/HA ELZS 04_DAPI.tif
- Figure 7/Figure 7A/HA-VAPB_ELYS_KD_MD_anaphase/HA ELZS 04_HA.tif
- Figure 7/Figure 7A/HA-VAPB_OSBPL9_KD_MD_anaphase/HA OSBP 05_OSBPL9.tif
- Figure 7/Figure 7A/HA-VAPB_OSBPL9_KD_MD_anaphase/HA OSBP 05_DAPI.tif
- Figure 7/Figure 7A/HA-VAPB_OSBPL9_KD_MD_anaphase/HA OSBP 05_HA.tif
- Figure 7/Figure 7A/HA-VAPB_OSBPL9_KD_MD_anaphase/HA OSBP 05_PLA.tif
- Figure 7/Figure 7A/HA-VAPB_OSBPL9_KD_MD_anaphase/HA OSBP 05_merge.tif
- Figure 7/Figure 7A/HA-VAPB_OSBPL9_WT_anaphase/HA osbpl9 05_DAPI.tif
- Figure 7/Figure 7A/HA-VAPB_OSBPL9_WT_anaphase/HA osbpl9 05_OSBPL9.tif
- Figure 7/Figure 7A/HA-VAPB_OSBPL9_WT_anaphase/HA osbpl9 05_PLA.tif
- Figure 7/Figure 7A/HA-VAPB_OSBPL9_WT_anaphase/HA osbpl9 05_HA.tif
- Figure 7/Figure 7A/HA-VAPB_OSBPL9_WT_anaphase/HA osbpl9 05_merge.tif
- Figure 7/Figure 7A/HA-VAPB_LBR_KD_MD_anaphase/HA LBR 09_DAPI.tif
- Figure 7/Figure 7A/HA-VAPB_LBR_KD_MD_anaphase/HA LBR 09_HA.tif
- Figure 7/Figure 7A/HA-VAPB_LBR_KD_MD_anaphase/HA LBR 09_PLA.tif
- Figure 7/Figure 7A/HA-VAPB_LBR_KD_MD_anaphase/HA LBR 09_merge.tif
- Figure 7/Figure 7A/HA-VAPB_LBR_KD_MD_anaphase/HA LBR 09_LBR.tif
- Figure 7/Figure 7A/HA-VAPB_emerin_WT_anaphase/HA emd 05_merge.tif
- Figure 7/Figure 7A/HA-VAPB_emerin_WT_anaphase/HA emd 05_PLA.tif
- Figure 7/Figure 7A/HA-VAPB_emerin_WT_anaphase/HA emd 05_DAPI.tif
- Figure 7/Figure 7A/HA-VAPB_emerin_WT_anaphase/HA emd 05_emerin.tif
- Figure 7/Figure 7A/HA-VAPB_emerin_WT_anaphase/HA emd 05_HA.tif
- Figure 7/Figure 7A/HA-VAPB_OSBPL9_KD_MD_interphase cells/HA osbp interphase 02_DAPI.tif
- Figure 7/Figure 7A/HA-VAPB_OSBPL9_KD_MD_interphase cells/HA osbp interphase 02_merge.tif
- __MACOSX/Figure 7/Figure 7A/HA-VAPB_OSBPL9_KD_MD_interphase cells/._HA osbp interphase 02_merge.tif
- Figure 7/Figure 7A/HA-VAPB_OSBPL9_KD_MD_interphase cells/HA osbp interphase 02_HA.tif
- Figure 7/Figure 7A/HA-VAPB_OSBPL9_KD_MD_interphase cells/HA osbp interphase 02_PLA.tif
- Figure 7/Figure 7A/HA-VAPB_OSBPL9_KD_MD_interphase cells/HA osbp interphase 02_OSBPL9.tif
- Figure 7/Figure 7A/HA-VAPB_LBR_WT_anaphase/HA LBR 02_PLA.tif
- Figure 7/Figure 7A/HA-VAPB_LBR_WT_anaphase/HA LBR 02_DAPI.tif
- Figure 7/Figure 7A/HA-VAPB_LBR_WT_anaphase/HA LBR 02_merge.tif
- Figure 7/Figure 7A/HA-VAPB_LBR_WT_anaphase/HA LBR 02_HA.tif
- Figure 7/Figure 7A/HA-VAPB_LBR_WT_anaphase/HA LBR 02_LBR.tif
