# Supplementary material for: Phosphorylation of ELYS promotes its interaction with VAPB at decondensing chromosomes during mitosis
Source: EMBO Rep. 2024 Apr 11;25(5):18. doi: 10.1038/s44319-024-00125-6 (PMC11094025; doi:10.1038/s44319-024-00125-6)
Supplement: Supplementary file 15 — Source data Fig. 7 [file 44319_2024_125_MOESM15_ESM.zip › Figure 7/Figure 7B.xlsx]

## Sheet: Figure 7B
Figure 7B: Numerical data
Quantification of PLA interaction
3 experiments	OSBPL9_interphase cells			3 experiments	OSBPL9_anaphase cells			3 experiments	ELYS_anaphase cells			3 experiments	LBR anaphase cells			3 experiments	emerin anaphase cells
sister chromatid number	WT	KD/MD		sister chromatid number	WT	KD/MD		sister chromatid number	WT	KD/MD		sister chromatid number	43	28		sister chromatid number	WT	KD/MD
1	15	21		1	17	15		1	51	32		1	44	37		1	76	49
2	45	17		2	14	17		2	47	33		2	23	33		2	62	45
3	14	28		3	17	15		3	53	32		3	26	39		3	68	64
4	56	19		4	17	15		4	72	42		4	43	32		4	15	44
5	12	33		5	12	16		5	67	26		5	39	47		5	13	38
6	22	31		6	19	16		6	60	32		6	31	24		6	61	29
7	46	33		7	16	11		7	41	22		7	36	32		7	48	25
8	26	23		8	15	12		8	41	24		8	31	26		8	46	39
9	42	33		9	10	6		9	78	35		9	33	32		9	49	27
10	30	25		10	12	6		10	75	27		10	42	26		10	21	39
11	22	14		11	22	14		11	40	41		11	39	28		11	23	39
12	38	20		12	13	14		12	37	28		12	30	34		12	30	37
13	23	25		13	13	11		13	45	16		13	33	37		13	28	31
14	30	24		14	9	11		14	45	21		14	32	23		14	26	35
15	21	12		15	13	14		15	69	23		15	36	42		15	39	25
16	17	9		16	16	13		16	52	37		16	38	52		16	31	22
17	12	8		17	11	9		17	44	12		17	30	30		17	29	37
18	22	10		18	11	9		18	52	10		18	28	33		18	39	38
19	23	15		19	12	16		19	35	11		19	31	28		19	37	42
20	48	8		20	11	17		20	26	12		20	38	47		20	30	30
21	35	17		21	12	9		21	45	22		21	29	44		21	27	29
22	41	13		22	13	9		22	58	22		22	25	37		22	35	31
23	24	2		23	11	11		23	51	14		23	38	35		23	37	37
24	41	25		24	12	12		24	48	16		24	37	38		24	64	42
25	47	30		25	10	11		25	47	30		25	47	39		25	61	47
26	23	16		26	10	11		26	54	32		26	22	37		26	46	48
27	21	22		27	14	15		27	62	10		27	25	43		27	46	54
28	30	15		28	14	16		28	52	7		28	41	26		28	43	58
29	52	14		29	7	19		29	42	12		29	22	36		29	35	52
30	51	15		30	7	12		30	49	14		30	37	28		30	59	47
31	33	25		31	20	21		31	46	32		31	36	40		31	71	33
32	42	8		32	18	13		32	35	35		32	26	44		32	59	30
33	11	12		33	19	13		33	52	12		33	15	32		33	62	26
34	58	15		34	13	10		34	56	13		34	19	21		34	72	43
35	41	5		35	10	12		35	72	24		35	38	21		35	50	47
36	28	8		36	14	17		36	36	28		36	29	22		36	42	46
37	55	10		37	9	14		37	68	27		37	56	18		37	43	35
38	64	5		38	12	10		38	42	26		38	51	28		38	33	36
39	53	2		39	14	10		39	47	37		39	16	25		39	37	53
40	56	9		40	18	14		40	34	35		40	17	27		40	41	55
41	63	3		41	15	6		41	74	24		41	22	21		41	32	39
42	13	2		42	14	10		42	44	27		42	21	23		42	45	35
43	22	4		43	12	3		43	56	27		43	63	17		43	57	48
44	54	4		44	13	4		44	70	26		44	55	35		44	52	55
45	50	5		45	12	9		45	69	23		45	48	27		45	44	37
46	60	3		46	14	10		46	58	24		46	34	31		46	26	38
47	17	6		47	16	10		47	52	20		47	27	28		47	22	50
48	65	7		48	22	13		48	38	27		48	35	46		48	23	66
49	35	9		49	15	8		49	42	35		49	68	38		49	24	61
50	60	7		50	16	8		50	48	23		50	66	28		50	32	64
51	35	5		51	12	6		51	48	28		51	49	33		51	34	46
52	16	6		52	11	8		52	37	29		52	57	37		52	36	34
53	15	4		53	14	7		53	47	21		53	48	42		53	35	47
54		3		54	15	7		54	44	27		54	54	33		54	32	40
55		5		55	8	6		55	65	16		55	46	34		55	38	31
				56	9	12		56	38	17		56	43	39		56	30	32
				57	5	10		57	50	30		57	33	29		57	30	28
				58	3	10		58	50	26		58	30	41		58	32	46
				59	8	14		59	45	31		59	20	34		59	33	40
				60	6	10		60	29	23		60	16	40		60	44	30
				61	8			61	34	24		61	28	44		61	44	49
				62	7			62	51	32		62	19	41		62		45
				63	9			63	44	13		63	23	36		63		38
				64	9			64	31	15		64	18	32		64		36
				65	7			65	53	10		65	17	33
				66	6			66	61	9		66	24	26
				67	8			67	57	17		67	27	25
				68	5			68	57	13		68	28	28
				69	11			69	37	19		69	41	66
				70	9			70	38	22		70	41	47
				71	11			71	34	17		71	30	49
				72	15			72	26	22		72	31	49
				73	13			73	27	22		73	47	68
				74	14			74	20	21		74	45	58
				75	15			75	29	14		75	42	43
				76	14			76	28	19		76	35	41
								77	30	23		77		41
								78	31	24		78		27
								79	24	23		79		27
								80	22	15		80		21
								81	34	23
								82	29	18
								83	27	11
								84	26	18
								85	30
								86	30
								87	34
								88	36
								89	28
								90	27
