# Supplementary material for: Phosphorylation of ELYS promotes its interaction with VAPB at decondensing chromosomes during mitosis
Source: EMBO Rep. 2024 Apr 11;25(5):18. doi: 10.1038/s44319-024-00125-6 (PMC11094025; doi:10.1038/s44319-024-00125-6)
Supplement: Supplementary file 16 — Source data Fig. 8 [file 44319_2024_125_MOESM16_ESM.zip]

Archive with 134 entries (120 files):
- Figure 8/
- Figure 8/Figure 8F/
- Figure 8/Figure 8A/
- Figure 8/Figure 8E.xlsx
- __MACOSX/Figure 8/._Figure 8E.xlsx
- Figure 8/.DS_Store
- __MACOSX/Figure 8/._.DS_Store
- Figure 8/Figure 8H.xlsx
- __MACOSX/Figure 8/._Figure 8H.xlsx
- Figure 8/Figure 8D/
- Figure 8/Figure 8B/
- Figure 8/Figure 8G.xlsx
- __MACOSX/Figure 8/._Figure 8G.xlsx
- Figure 8/Figure 8F/siVAPB.zip
- Figure 8/Figure 8F/sint.zip
- Figure 8/Figure 8A/.DS_Store
- __MACOSX/Figure 8/Figure 8A/._.DS_Store
- Figure 8/Figure 8A/replicate 2/
- Figure 8/Figure 8A/replicate 3/
- Figure 8/Figure 8A/Numerical data/
- Figure 8/Figure 8A/replicate 1/
- Figure 8/Figure 8D/.DS_Store
- __MACOSX/Figure 8/Figure 8D/._.DS_Store
- Figure 8/Figure 8D/replicate 2/
- Figure 8/Figure 8D/replicate 3/
- Figure 8/Figure 8D/replicate1/
- Figure 8/Figure 8B/.DS_Store
- __MACOSX/Figure 8/Figure 8B/._.DS_Store
- Figure 8/Figure 8B/siVAPB/
- Figure 8/Figure 8B/sint/
- Figure 8/Figure 8A/replicate 2/211223_ctd1 ELYS cells__-tet s1326a ctd1.fcs
- Figure 8/Figure 8A/replicate 2/211223_ctd1 ELYS cells__+tet s1314a ctd1.fcs
- Figure 8/Figure 8A/replicate 2/211223_ctd1 ELYS cells__-tet s1314a ctd1.fcs
- Figure 8/Figure 8A/replicate 2/211223_ctd1 ELYS cells__+tet s1326a ctd1.fcs
- Figure 8/Figure 8A/replicate 2/211223_ctd1 ELYS cells__+tet WT ctd1.fcs
- Figure 8/Figure 8A/replicate 2/211223_ctd1 ELYS cells__+tet s1326d ctd1.fcs
- Figure 8/Figure 8A/replicate 2/211223_ctd1 ELYS cells__-tet WT CTD1 GFP.fcs
- Figure 8/Figure 8A/replicate 2/211223_ctd1 ELYS cells__+tet untrans.fcs
- Figure 8/Figure 8A/replicate 2/211223_ctd1 ELYS cells__-tet s1314d ctd1.fcs
- Figure 8/Figure 8A/replicate 2/211223_ctd1 ELYS cells__-tet untrans.fcs
- Figure 8/Figure 8A/replicate 2/211223_ctd1 ELYS cells__+tet s1314d ctd1.fcs
- Figure 8/Figure 8A/replicate 2/211223_ctd1 ELYS cells__-tet s1326d ctd1.fcs
- Figure 8/Figure 8A/replicate 3/221223_ctd1 ELYS cells__-tet s1314d ctd1.fcs
- Figure 8/Figure 8A/replicate 3/221223_ctd1 ELYS cells__+tet s1326d ctd1.fcs
- Figure 8/Figure 8A/replicate 3/221223_ctd1 ELYS cells__-tet WT CTD1 GFP.fcs
- Figure 8/Figure 8A/replicate 3/221223_ctd1 ELYS cells__-tet s1326d ctd1.fcs
- Figure 8/Figure 8A/replicate 3/221223_ctd1 ELYS cells__+tet s1314d ctd1.fcs
- Figure 8/Figure 8A/replicate 3/221223_ctd1 ELYS cells__+tet WT ctd1.fcs
- Figure 8/Figure 8A/replicate 3/221223_ctd1 ELYS cells__+tet untrans.fcs
- Figure 8/Figure 8A/replicate 3/221223_ctd1 ELYS cells__+tet s1314a ctd1.fcs
- Figure 8/Figure 8A/replicate 3/221223_ctd1 ELYS cells__-tet s1326a ctd1.fcs
- Figure 8/Figure 8A/replicate 3/221223_ctd1 ELYS cells__-tet untrans.fcs
- Figure 8/Figure 8A/replicate 3/221223_ctd1 ELYS cells__+tet s1326a ctd1.fcs
- Figure 8/Figure 8A/replicate 3/221223_ctd1 ELYS cells__-tet s1314a ctd1.fcs
- Figure 8/Figure 8A/Numerical data/Figure 8A_numerical data.xlsx
- __MACOSX/Figure 8/Figure 8A/Numerical data/._Figure 8A_numerical data.xlsx
- Figure 8/Figure 8A/replicate 1/171223_ctd1 ELYS cells__-tet s1314a ctd1.fcs
- Figure 8/Figure 8A/replicate 1/171223_ctd1 ELYS cells_+tet s1326d ctd1.fcs
- Figure 8/Figure 8A/replicate 1/171223_ctd1 ELYS cells__+tet s1326a ctd1.fcs
- Figure 8/Figure 8A/replicate 1/171223_ctd1 ELYS cells__-tet s1326a ctd1.fcs
- Figure 8/Figure 8A/replicate 1/171223_ctd1 ELYS cells__+tet WT ctd1.fcs
- Figure 8/Figure 8A/replicate 1/171223_ctd1 ELYS cells__+tet s1314a ctd1.fcs
- Figure 8/Figure 8A/replicate 1/171223_ctd1 ELYS cells__+tet untrans.fcs
- Figure 8/Figure 8A/replicate 1/171223_ctd1 ELYS cells__+tet s1314d ctd1.fcs
- Figure 8/Figure 8A/replicate 1/171223_ctd1 ELYS cells__-tet untrans.fcs
- Figure 8/Figure 8A/replicate 1/171223_ctd1 ELYS cells__-tet s1326d ctd1.fcs
- Figure 8/Figure 8A/replicate 1/171223_ctd1 ELYS cells__-tet WT CTD1 GFP.fcs
- Figure 8/Figure 8A/replicate 1/171223_ctd1 ELYS cells__-tet s1314d ctd1.fcs
- Figure 8/Figure 8D/replicate 2/22_05_23_kd of VAPB_DME__set2_120min_sivapb.fcs
- Figure 8/Figure 8D/replicate 2/22_05_23_kd of VAPB_DME__set2_60min_sivapb.fcs
- Figure 8/Figure 8D/replicate 2/22_05_23_kd of VAPB_DME__set2_90min_sint.fcs
- Figure 8/Figure 8D/replicate 2/22_05_23_kd of VAPB_DME__set2_90min_sivapb.fcs
- Figure 8/Figure 8D/replicate 2/22_05_23_kd of VAPB_DME__set2_0min_sint.fcs
- Figure 8/Figure 8D/replicate 2/22_05_23_kd of VAPB_DME__set2_120min_sint.fcs
- Figure 8/Figure 8D/replicate 2/22_05_23_kd of VAPB_DME__set2_45min_sint.fcs
- Figure 8/Figure 8D/replicate 2/22_05_23_kd of VAPB_DME__set2_30min_sint.fcs
- Figure 8/Figure 8D/replicate 2/22_05_23_kd of VAPB_DME__set2_30min_sivapb.fcs
- Figure 8/Figure 8D/replicate 2/22_05_23_kd of VAPB_DME__set2_0min_sivapb.fcs
- Figure 8/Figure 8D/replicate 2/22_05_23_kd of VAPB_DME__set2_105min_sint.fcs
- Figure 8/Figure 8D/replicate 2/22_05_23_kd of VAPB_DME__set2_60mins sint.fcs
- Figure 8/Figure 8D/replicate 2/22_05_23_kd of VAPB_DME__set2_75min_sint.fcs
- Figure 8/Figure 8D/replicate 2/22_05_23_kd of VAPB_DME__set2_105min_sivapb.fcs
- Figure 8/Figure 8D/replicate 2/22_05_23_kd of VAPB_DME__set2_45min_sivapb.fcs
- Figure 8/Figure 8D/replicate 2/22_05_23_kd of VAPB_DME__set2_15min_sint.fcs
- Figure 8/Figure 8D/replicate 2/22_05_23_kd of VAPB_DME__set2_75min_sivapb.fcs
- Figure 8/Figure 8D/replicate 2/22_05_23_kd of VAPB_DME__set2_15min_sivapb.fcs
- Figure 8/Figure 8D/replicate 3/26_05_23_kd of VAPB_DME__set3_45min_sivapb01.fcs
- Figure 8/Figure 8D/replicate 3/26_05_23_kd of VAPB_DME__set3_75min_sint.fcs
- Figure 8/Figure 8D/replicate 3/26_05_23_kd of VAPB_DME__set3_15min_sivapb.fcs
- Figure 8/Figure 8D/replicate 3/26_05_23_kd of VAPB_DME__set3_75min_sivapb.fcs
- Figure 8/Figure 8D/replicate 3/26_05_23_kd of VAPB_DME__set3_15min_sint.fcs
- Figure 8/Figure 8D/replicate 3/26_05_23_kd of VAPB_DME__set3_60mins sint.fcs
- Figure 8/Figure 8D/replicate 3/26_05_23_kd of VAPB_DME__set3_105min_sint.fcs
- Figure 8/Figure 8D/replicate 3/26_05_23_kd of VAPB_DME__set3_105min_sivapb.fcs
- Figure 8/Figure 8D/replicate 3/26_05_23_kd of VAPB_DME__set3_30min_sivapb.fcs
- Figure 8/Figure 8D/replicate 3/26_05_23_kd of VAPB_DME__set3_90min_sint.fcs
- Figure 8/Figure 8D/replicate 3/26_05_23_kd of VAPB_DME__set3_0min_sint.fcs
- Figure 8/Figure 8D/replicate 3/26_05_23_kd of VAPB_DME__set3_0min_sivapb.fcs
- Figure 8/Figure 8D/replicate 3/26_05_23_kd of VAPB_DME__set3_45min_sint.fcs
- Figure 8/Figure 8D/replicate 3/26_05_23_kd of VAPB_DME__set3_30min_sint.fcs
- Figure 8/Figure 8D/replicate 3/26_05_23_kd of VAPB_DME__set3_120min_sivapb.fcs
- Figure 8/Figure 8D/replicate 3/26_05_23_kd of VAPB_DME__set3_60min_sivapb.fcs
- Figure 8/Figure 8D/replicate 3/26_05_23_kd of VAPB_DME__set3_120min_sint.fcs
- Figure 8/Figure 8D/replicate 3/26_05_23_kd of VAPB_DME__set3_90min_sivapb.fcs
- Figure 8/Figure 8D/replicate1/12_05_23_kd of VAPB_DME__30min_sivapb.fcs
- Figure 8/Figure 8D/replicate1/12_05_23_kd of VAPB_DME__105min_sivapb.fcs
- Figure 8/Figure 8D/replicate1/12_05_23_kd of VAPB_DME__30min_sint.fcs
- Figure 8/Figure 8D/replicate1/12_05_23_kd of VAPB_DME__105min_sint.fcs
- Figure 8/Figure 8D/replicate1/12_05_23_kd of VAPB_DME__75mins sint.fcs
- Figure 8/Figure 8D/replicate1/12_05_23_kd of VAPB_DME__45min_sint.fcs
- Figure 8/Figure 8D/replicate1/12_05_23_kd of VAPB_DME__60min_sivapb.fcs
- Figure 8/Figure 8D/replicate1/12_05_23_kd of VAPB_DME__90min_sivapb.fcs
- Figure 8/Figure 8D/replicate1/12_05_23_kd of VAPB_DME__90min_sint.fcs
- Figure 8/Figure 8D/replicate1/12_05_23_kd of VAPB_DME__0min_sint.fcs
- Figure 8/Figure 8D/replicate1/12_05_23_kd of VAPB_DME__15min_sivapb.fcs
- Figure 8/Figure 8D/replicate1/12_05_23_kd of VAPB_DME__120min_sivapb.fcs
- Figure 8/Figure 8D/replicate1/12_05_23_kd of VAPB_DME__75min_sivapb.fcs
- Figure 8/Figure 8D/replicate1/12_05_23_kd of VAPB_DME__15min_sint.fcs
- Figure 8/Figure 8D/replicate1/12_05_23_kd of VAPB_DME__0min_sivapb.fcs
- Figure 8/Figure 8D/replicate1/12_05_23_kd of VAPB_DME__60min_sint.fcs
- Figure 8/Figure 8D/replicate1/12_05_23_kd of VAPB_DME__45min_sivapb.fcs
- Figure 8/Figure 8D/replicate1/12_05_23_kd of VAPB_DME__120min_sint.fcs
- Figure 8/Figure 8B/siVAPB/sivapb rabbit vapb_VAPB.tif
- __MACOSX/Figure 8/Figure 8B/siVAPB/._sivapb rabbit vapb_VAPB.tif
- Figure 8/Figure 8B/siVAPB/sivapb rabbit vapb_merge.tif
- __MACOSX/Figure 8/Figure 8B/siVAPB/._sivapb rabbit vapb_merge.tif
- Figure 8/Figure 8B/siVAPB/sivapb rabbit vapb_DAPI.tif
- __MACOSX/Figure 8/Figure 8B/siVAPB/._sivapb rabbit vapb_DAPI.tif
- Figure 8/Figure 8B/sint/si nt_rabbit vapb fig8_merge.tif
- __MACOSX/Figure 8/Figure 8B/sint/._si nt_rabbit vapb fig8_merge.tif
- Figure 8/Figure 8B/sint/si nt_rabbit vapb fig8_VAPB.tif
- __MACOSX/Figure 8/Figure 8B/sint/._si nt_rabbit vapb fig8_VAPB.tif
- Figure 8/Figure 8B/sint/si nt_rabbit vapb fig8_DAPI.tif
- __MACOSX/Figure 8/Figure 8B/sint/._si nt_rabbit vapb fig8_DAPI.tif
