# Supplementary material for: Phosphorylation of ELYS promotes its interaction with VAPB at decondensing chromosomes during mitosis
Source: EMBO Rep. 2024 Apr 11;25(5):18. doi: 10.1038/s44319-024-00125-6 (PMC11094025; doi:10.1038/s44319-024-00125-6)
Supplement: Supplementary file 16 — Source data Fig. 8 [file 44319_2024_125_MOESM16_ESM.zip › Figure 8/Figure 8E.xlsx]

## Sheet: Figure 8E
Figure 8E: Numerical data
Percentage number of cells in G2/M phase
			replicate 1	replicate 2	replicate 3	replicate 1	replicate 2	replicate 3
		mins	sint			siVAPB
		0	78.5	78.5	78.5	78.5	78.5	78.5
		15	77.5	76.4962	66.866	84.4686	82.425	80.8962
		30	72.6	76.3784	65.6909	80.8355	86.2273	78.0632
		45	71.2	71.1922	65.9259	95.3678	79.943	73.0564
		60	37.4	22.9842	37.2522	58.3884	39.5516	49.9684
		75	17.2	12.7297	22.7867	39.8339	28.3984	42.7323
		90	8.03	8.73401	15.2769	25.0421	16.1906	20.894
		105	2.88	4.75008	6.69835	13.7537	10.0823	13.9293
		120	1.46	1.88589	4.7006	7.87595	7.75188	11.5212
