# Supplementary material for: Phosphorylation of ELYS promotes its interaction with VAPB at decondensing chromosomes during mitosis
Source: EMBO Rep. 2024 Apr 11;25(5):18. doi: 10.1038/s44319-024-00125-6 (PMC11094025; doi:10.1038/s44319-024-00125-6)
Supplement: Supplementary file 16 — Source data Fig. 8 [file 44319_2024_125_MOESM16_ESM.zip › Figure 8/Figure 8H.xlsx]

## Sheet: Figure 8G
Figure 8G: Numerical data
Transition time between metaphase (meta)-anaphase (ana) and anaphase (ana)-telophase (telo) in mitosis
	time(mins)
cell number	meta-ana_sint	meta-ana_siVAPB	ana-telo_sint	ana-telo_siVAPB
1	20	68	7	8
2	16	32	9	8
3	26	32	8	10
4	14	80	6	12
5	26	23	6	10
6	39	20	8	8
7	20	45	8	8
8	32	32	10	6
9	28	22	12	8
10	30	36	12	10
11	30	54	10	10
12	26	50	12	8
13	29	32	12	10
14	24	46	12	10
15	26	56	10	12
16	50	64	8	10
17	28	30	10	10
18	20	34	10	8
19	20	44	10	8
20	20	30	10	8
21	20	32	10	6
22	30	46	10	8
23	20	22	10	10
24	38	48	10	8
25	20	42	10	10
26	22	34	10	6
27		42		8
