# Supplementary material for: Phosphorylation of ELYS promotes its interaction with VAPB at decondensing chromosomes during mitosis
Source: EMBO Rep. 2024 Apr 11;25(5):18. doi: 10.1038/s44319-024-00125-6 (PMC11094025; doi:10.1038/s44319-024-00125-6)
Supplement: Supplementary file 16 — Source data Fig. 8 [file 44319_2024_125_MOESM16_ESM.zip › Figure 8/Figure 8G.xlsx]

## Sheet: Figure 8G
Figure 8G: Numerical data_Image quantification
Percentage number of cells with chromosome segregation defects
		% number of cells
		replicate 1	replicate 2	replicate 3
	sint	0	20	11
	siVAPB	100	80	89
		number of cells
		replicate 1	replicate 2	replicate 3
	sint	0	1	1
	siVAPB	10	4	8
