# Supplementary material for: Phosphorylation of ELYS promotes its interaction with VAPB at decondensing chromosomes during mitosis
Source: EMBO Rep. 2024 Apr 11;25(5):18. doi: 10.1038/s44319-024-00125-6 (PMC11094025; doi:10.1038/s44319-024-00125-6)
Supplement: Supplementary file 16 — Source data Fig. 8 [file 44319_2024_125_MOESM16_ESM.zip › Figure 8/Figure 8A/Numerical data/Figure 8A_numerical data.xlsx]

## Sheet: Figure 8A
Figure 8A: Numerical data
Percentage number of cells in G2/M phase
		replicate1	replicate 2	replicate 3	replicate1	replicate 2	replicate 3
		-tet			+tet
	WT	21.2897	24.0125	17.7551	38.945	35.867	30.4574
	S1314A	23.444	22.1526	20.0605	42.9614	38.3425	38.5641
	S1314D	23.7844	23.8724	18.7563	32.8889	31.7647	24.7033
	S1326A	18.5484	22.428	16.0081	29.5381	35.4949	29.6258
	S1326D	23.2919	20.679	17.0235	40	32.6622	27.7134
	untransfected	14.9331	17.1107	21.5228	17.0235	21.4212	23.0223
